# Supplementary material for: Exercise interventions for patients with heart failure: an evidence map
Source: Front Sports Act Living. 2025 Mar 28;7:1557887. doi: 10.3389/fspor.2025.1557887 (PMC11985756; doi:10.3389/fspor.2025.1557887)
Supplement: Supplementary file 2 [file Table2.xls]

## Sheet: Sheet1
序号	第一作者	年份	第一作者国家	期刊	疾病	疾病类型	纳入研究篇数	纳入研究总样本量	试验组干预措施		对照组干预措施	运动频率	干预时间	随访时长	偏移风险评估工具	运动地点	有无监督	结局指标	有效指标	无效指标		安全性评价
1	王瑶	2019	中国	按摩与康复医学	慢性心力衰竭心功能在I~III级的患者	NYHA I-Ⅲ	5	363	常规治疗+八段锦；常规康复运动+八段锦	传统功法	常规治疗；常规治疗+步行；常规康复运动	2-5次/周	12周-3个月	——	Cochrane偏倚风险评估工具	医院	——	1、明尼苏达心衰生存质量表（MLHFQ）；2、6min 步行距离（6MWT）；3、左心室射血分数（LVEF）			心肺功能、运动能力、生活质量、炎症因子、中医症状评分、心理状态评分	干预组优于对照组
2	李云曌	2022	中国	中国循证心血管医学杂志	心力衰竭NYHA分级（Ⅱ~Ⅳ级）或左室射血分数（≤40%）的HF患者	HFrEF	9	321	高强度间歇训练HIIT	间歇训练	中强度持续训练MCT	3-4次/周	8-12周	——	Jadad量表	——	——	1、peak VO2；2、气体交换率RER；3、LVEF；4、左室舒张末期容积 LVEDV；5、左室舒张末期内径LVEDD；				干预组优于对照组
3	高敏	2020	中国	中国循证医学杂志	心力衰竭NYHA分级（Ⅰ~Ⅳ级）	HFrEF	16	549	HIIE	间歇训练	行常规或中等强度持续运动	2-5次/周	8-24周	——	Cochrane偏倚风险评估工具	医院/家庭/康复中心/健身房	部分研究有医师或运动生理学家	心率 (HR)、每搏输出量 (SV)、心输出量 (CO)、全身血管阻力 (SVR)、峰值 VO2、左心室舒张末期直径 (LVEDD)、左心室收缩末期直径 (LVESD) 和左心室射血分数 (LVEF)、生活质量 (QOL) 和 6 分钟步行测试 (MWT) 距离				不一定有疗效
4	高蕙	2024	中国	实用心脑肺血管病杂志	慢性心力衰竭CHF患者	CHF	15	544	吸气肌训练；吸气肌训练＋常规康复疗法/常规护理	吸气肌训练	无阻力吸气肌训练；常规康复疗法；常规护理	1-7次/周	4周-3个月	——	Cochrane偏倚风险评估工具	——	——	促炎细胞因子和 IGF-1/GH 轴、TNF-α、IGF-1、IL-6、GH				可能有益
5	崔华	2020	中国	北京体育大学（学位论文）	慢性心力衰竭心功能在I~III级的患者	NYHA I-Ⅲ	17	1228	太极拳	传统功法	标准护理（包括常规药物治疗，饮食咨询和一般运动建议），有氧运动（骑自行车或步 行）、健康教育或生活指导	2-7次/周	4-24周	——	Cochrane偏倚风险评估工具	——	——	RMSSD、HF、LF 和 LF/HF				干预组优于对照组	体能训练可有效改善心力衰竭患者的HRV并恢复自主神经平衡
6	武俊英	2017	中国	中西医结合心脑血管病杂志	慢性心力衰竭	CHF	24	3647	有氧训练与抗阻训练；有氧运动； 有氧训练与强度训练； 步行训练	混合性运动		——	——	＞6个月	Cochrane偏倚风险评估工具	——	——	心脏自主神经平衡：2 分钟的心率恢复（HRR）、心率变异性（HRV)				干预组优于对照组	运动训练对慢性心力衰竭自主神经功能的影响
7	骆荣	2021	中国	实用心脑肺血管病杂志	左室射血分数（≥50%）HFpEF 患者	HFpEF	9	604	耐力训练（功率自行车）+常规药物治疗；耐力训练+抗阻运动+常规药物治疗；有氧运动（快走、慢跑、骑自行车、太极拳）+常规药物治疗	混合性运动	常规药物治疗	2-7次/周	——	3-12个月	Cochrane偏倚风险评估工具	——	——	亚极量运动				干预组优于对照组
8	安晶晶	2013	中国	搏击（体育论坛）	慢性心力衰竭心功能在I~III级的患者	NYHA I-Ⅲ	14	802	自行车、跑台、6 分钟步行与挺举、前推等力量性运动、运动强度为中等强度（以摄氧量 峰值达到为 40%-70%为宜）	混合性运动	药物治疗ACEI、利尿剂、β受体阻滞剂	2-7次/周	2-9个月	——	Jadad量表	——	——	VO2max、6 分钟步行测试和生活质量				干预组优于对照组
9	候书贤	2019	中国	山西医科大学（学位论文）	CHF 患者(HFrEF)为观察对象	HFrEF	22	1449	运动康复（包括高强度间歇有氧训练(AIT)、持续中度训练(MCT)及常规治疗组）	混合性运动	常规药物治疗	——	——	8周-12月	PEDro量表	——	——	6MWD) 或 12 分钟步行距离 (12MWD) 为单位评估亚最大运动能力（介于最大运动能力和有氧耐力之间的运动能力，它涉及到在进行高强度运动时，身体能够持续运动一段时间而不至于达到力竭的状态）				干预组优于对照组
10	马骋宇	2021	中国	山西医科大学（学位论文）	接受CRT/ICD治疗LVEF低于或等于35%的心衰患者	HFrEF	12	1670	常规治疗+运动康复训练（运动处方：伸展运动，自行车；步行、跑步；大小肌肉群锻炼，呼吸锻炼；静力训练）	混合性运动	常规治疗+日常体力活动，不进行运动训练	2-7次/周	4-24周	——	Cochrane偏倚风险评估工具	在门诊、社区或家庭环境	——	促炎细胞因子：TNF-a				干预组优于对照组
11	仲琳	2022	中国	延安大学学报（医学科学版）	年龄为 60～80岁的慢性心力衰竭患者，未合并其他基础疾病	CHF	11	1201	运动康复	不指定（康复训练）	常规治疗；常规护理	——	1-12个月	——	Cochrane偏倚风险评估工具	——	——	1、 6WMT；2、左心室射血分数；3、peak VO2				干预组优于对照组
12	朱冬梅	2020	中国	延边大学医学学报	40～80岁、心功能分级为Ⅱ～Ⅳ级、未合并其他严重疾病	NYHA Ⅱ-Ⅲ	12	812	个性化康复训练	不指定（康复训练）	常规护理	——	8-48周	——	Cochrane偏倚风险评估工具	——	——	1、明尼达生活质量量表（MLHFQ）				干预组优于对照组
13	宋宗惠	2023	中国	中国疗养医学	慢性心力衰竭CHF患者	CHF	16	1123	中医传统功法（太极拳、八段锦、易筋经、）	传统功法	常规护理、治疗和（或）个体化心脏运动康复训练、步行训练	——	3-6个月	——	Cochrane偏倚风险评估工具	——	——	BNP、NT-pro-BNP				干预组优于对照组
14	Xiaodan Gong	2022	德国	BMC Cardiovascular Disorders	HFpEF患者、HFrEF患者	HFpEF+HFrEF	6	270	MIT、HIT	间歇训练	不运动	——	——	——	Cochrane偏倚风险评估工具	——	——	1、 6WMT；2、VO2max；3、明尼苏达心力衰竭问卷的分数				干预组优于对照组
15	Dawei Lv	2022	中国	Contrast Media & Molecular Imaging	慢性心力衰竭CHF患者	CHF	9	752	运动康复护理或康复运动训练	不指定（康复训练）	常规护理等措施	——	2周-6个月	1-12个月	Cochrane偏倚风险评估工具	——	——	安全性：降低再入院率、降低死亡率、降低发病率				干预组优于对照组
16	Denny Maurits Ruku	2022	中国	Enfermería Clínica 3	慢性心力衰竭心功能在I~III级的患者HFrEF	HFrEF	9	299	中等强度或30%-75%阻力训练，负重机和自行车测功仪进行锻炼，家庭康复则采用。	阻力	常规护理、有氧运动、低强度阻力运动	2-4次/周	12-26周	——	JBI评分	康复中心或家庭	康复专家	6WMT、加速度				没有显著效果
17	Yuan Guo	2022	中国	J Cardiovasc Pharmacol	心功能在I~Ⅳ级，（LVEF）≥50%为射血分数保留型心力衰竭（HFpEF）	HFpEF	16	838	步行、骑自行车、太极拳和吸气肌训练，中等到高强度运动	混合性运动	——基线	2-5次/周	4-20周	4周-20个月	Cochrane偏倚风险评估工具	——	——	VO2 peak；部分恢复正常肌纤维结构并减少炎症（TNF-alpha、IL-1、IL-6 、IGF-1）				干预组优于对照组
18	Mansueto Gomes Neto	2024	巴西	Cardiology in Review	心功能在I~Ⅳ级，（LVEF）≥50%为射血分数保留型心力衰竭（HFpEF）	HFpEF	19	720	1、有氧持续运动VS常规治疗2、比较了太极拳运动VS常规，3、比较了太极拳运动VS有氧持续运动。4、 比较了有氧和阻力运动结合VS常规治疗5、比较了高强度间歇训练VS有氧持续运动，6、吸气肌训练VS常规治疗，7、比较了吸气肌训练VS功能性电刺激与常规治疗，8、比较了功能性电刺激VS常规治疗，9、比较了家庭锻炼VS常规治疗	混合性运动		2-7次/周	6-24周	——	PEDro量表	家庭/医院等	——	VO2peak、LVEF 和 HRQoL				可能有益
19	Aristi Boulmpou	2022	希腊	Hellenic Journal of Cardiology	心功能在Ⅱ~Ⅳ级，（LVEF）≥50%为射血分数保留型心力衰竭（HFpEF）	HFpEF	11	515	阻力训练、有氧运动、高强度训练、高强度间歇、耐力、耐力+阻力、吸气肌训练、功能性电刺激	混合性运动	中等持续有氧、常规照护	——	4周-4个月	——	Cochrane偏倚风险评估工具	——	——	FC 和 QOL				干预组优于对照组
20	Gustavo S. Ribeiro	2022	巴西	European Journal of Preventive Cardiology	运动振荡通气心力衰竭患者	HF	3	98	HIT；HIT+阻力练习；有氧+阻力练习；有氧练习，健美操练习	混合性运动	自身前后对照	3次/周	6个月	——	Cochrane偏倚风险评估工具	——	——	VO2peak、静息心率心率、（b）每搏输出量和（c）心输出量				干预组优于对照组
21	Stuart Fisher	2021	澳大利亚	Heart Failure Reviews	慢性心力衰竭心功能在I~III级的患者	NYHA I-Ⅲ	17	485	1、RT VS常规；2、RT VS AT；（RT包括呼吸和吸气肌训练）	阻力		2-5次/周	6周-5个月	——	Cochrane偏倚风险评估工具	——	——	1、LVEF；2、改善NYHA心功能分级；3、生活质量；4、BNP；5、6min步行距离				干预组优于对照组
23	Daxin Li	2021	中国	Int. J. Environ. Res. Public Health	CHF 患者(HFrEF)	HFrEF	17	617	间歇训练（IT）	间歇训练	持续训练（CT）	2-5次/周	3-24周	——	Cochrane偏倚风险评估工具	——	——	1、VO2peak；2、左室射血分数LVEF；3、N端脑利钛前体NT-proBNP；4、6MWD；				干预组优于对照组
24	Aliya Amirova	2021	英国	Heart failure and cardiomyopathies	左室射血分数（≤40%）的HF患者	HFrEF	12	3356	自我报告的身体运动；自我报告的身体运动+行为改变	不指定（康复训练）	常规治疗	——	8-24周	6-12个月	Cochrane偏倚风险评估工具	家庭等	专业人员	1、血流介导的扩张FMD；				干预组优于对照组
25	Geovana de Almeida Righi	2021	巴西	DISABILITY AND REHABILITATION	心力衰竭HF患者	HF	28	1308	1、CT（联合训练） VS AT；2、CT VS 常规	混合性运动		2-4次/周	2-6个月	——	Cochrane偏倚风险评估工具	——	——	1、左室收缩末期容积；2、右室射血分数；3、脑钠肽；4、左室舒张末期容积；5、C反应蛋白；6、脑钠肽				干预组优于对照组
26	Ran Guo	2021	中国	Medicine	心脏再同步化治疗（CRT）慢性心力衰竭患者	HF	7	235	ET运动训练（HIT与非HIT）	耐力训练	不运动或常规护理	2-5次/周	8周-4个月	——	TESTEX 量表	——	——	1、上下肢肌肉力量；2、VO2 peak				干预组优于对照组
27	Anwar Santoso	2020	印度	Heart, Lung and Circulation	II-III 级射血分数 (EF) 降低的 HF 或稳定性 HF 标准	HFrEF+HFmrEF	13	2997	有氧运动（骑自行车、步行、跑步机跑步）	有氧	常规治疗护理	3-5次/周	4-48周	——	TESTEX 量表	——	——	1、peak VO2；2、VAT通气无氧阈值；3、6 分钟步行测试的行进距离；4、VE/VCO2,早期舒张二尖瓣流入量与环速度的比值;5、简明 36 表身体成分评分和明尼苏达心力衰竭生活问卷总分（不显著）；6舒张早期与晚期二尖瓣峰值流速比、舒张早期二尖瓣环速度和左心房容积指数、E/e、E/A、E、LAVI				干预组优于对照组
28	Zhang-bing Chen	2019	中国	BioMed Research International	心脏再同步化治疗的心力衰竭患者CRT	HF	4	157	心脏康复（低至中等强度的有氧运动）	有氧	常规治疗护理	3-5次/周	8周-11个月	2-12个月	Cochrane偏倚风险评估工具	医院和家庭	——	1、VO2 peak；				干预组优于对照组	吸气肌训练是排名最高的运动干预，其次是进行高强度间歇训练的组，有氧和阻力运动相结合的；吸气肌训练、高强度间歇训练和有氧和阻力运动相结合是改善 VO2 峰值的排名最高的物理康复干预
29	Mansueto Gomes Neto	2019	巴西	Current Atherosclerosis Reports	HFpEF 患者（ LVEF ≥ 50%）	HFpEF	7	399	有氧运动	有氧	无运动	——	——	——	PEDro量表	——	——	1、VO2 peak；2、6min步行距离；3、E/e				干预组优于对照组
30	Hafiz M. Imran	2019	美国	Journal of the American Heart Association	射血分数降低的 HF 或射血分数保留的 HF 的成年患者	HFpEF+HFrEF	31	1791	1、家庭心脏康复VS常规康复；2、家庭和康复中心相结合的混合心脏康复VS常规康复；3、家庭心脏康复VS中心心脏康复	不指定（康复训练）		2-7次/周	8周-12个月	——	Cochrane偏倚风险评估工具	家庭社区/医院	专业人员	1、峰值耗氧量pVO2；2、收缩压；3、舒张压；4、6min 步行距离（6MWT）；5、左 室 射 血 分 数LVEF				干预组优于对照组
31	Bruna T. S. Araújo	2019	巴西	Journal of Cardiopulmonary Rehabilitation and Prevention	缺血性心力衰竭患者或心力衰竭患者	HF	5	96	高强度间歇训练HIIT	间歇训练	持续有氧训练	——	12-24周	——	Cochrane偏倚风险评估工具	——	——	1、VE/VCO2；2、peak VO2				干预组优于对照组
32	Mansueto Gomes Neto	2019	巴西	International Journal of Cardiology	HFrEF (≤45%)	HFrEF	39	2008	有氧运动+阻力训练	混合性运动	有氧运动或不运动	——	——	——	PEDro量表	——	——	1、下肢力量（腿部力量、膝关节伸肌）2、上肢力量（胸肌、背阔肌、组合肌肉力量）、3、peak VO2；4、6MWD；5、QoL;6、LVEF；7、静息心率bmp				干预组优于对照组
33	Rod S. Taylor	2019	英国	JACC: HEART FAILURE	有射血分数降低的 HF 和射血分数保留的 HF 的成年受试者	HFpEF+HFrEF	44	5783	运动康复（有氧或有氧与阻力训练结合）	混合性运动	不运动	1-7次/周	2-30个月	6-12个月/≥12个月	Cochrane偏倚风险评估工具	家庭或中心	——	1、VO2peak；2、左室射血分数LVEF；3、6MWD；				干预组优于对照组
34	Birna Bjarnason-Wehrens	2020	德国	European Journal of Preventive Cardiology	对左心室射血分数为 ＜50% 的任何病因的 HFrEF 患者	HFrEF	25	4481	运动型心脏康复（有氧、阻力训练、耐力训练）	混合性运动	不运动	2-7次/周	4-54周	6个月-10年	Cochrane偏倚风险评估工具	康复中心或家庭	医生或住院专家	1、有效				干预组优于对照组
35	Rod S Taylor	2019	英国	HEALTH TECHNOLOGY ASSESSMENT	HFpEF（即射血分数 > 45%）	HFpEF	37	3900	运动型心脏康复	不指定（康复训练）	不运动	1-7次/周	4-120周	6-120个月	TESTEX 量表	医院、社区设施或患者家中	——	1、VO2 peak；2、股四头肌肌肉强度				干预组优于对照组
36	Incare Correa De Jesus	2020	巴西	Brazilian Journal of Physical Therapy	CHF，无先天性心脏病、心房颤动或植入物	CHF	10	401	IT短时间的间歇性剧烈活动+RT肌肉对抗负荷或阻力的运动	混合性运动	无运动或单独间歇训练组	1-7次/周	——	——	Cochrane偏倚风险评估工具	——	——	1、VO2 peak；2、最大工作量、运动持续时间；3、左室射血分数LVEF、4、(HRQoL) (明尼苏达心衰患者生活质量问卷 [MLHFQ]				干预组优于对照组
37	Hidekatsu Fukuta	2019	日本	Heart Failure Reviews	II-III 级射血分数 (EF) ≥45%	HFmrEF+HFpEF	8	436	步行、骑车、骑车+阻力训练、	混合性运动	常规护理/健康教育等	2-3次/周	12-24周	——	Cochrane偏倚风险评估工具	——	——	1、NT-pro-BNP ；2、VE/VCO2 slope；3、Peak VO2 (mL/kg/min)；4、Maximal workload (watt)；5、LVEF (%)				干预组优于对照组
39	Wesley J. Tucker	2019	美国	Prog Cardiovasc Dis	左室射血分数（≤40%）HFrEF	HFrEF	18	1078	RT阻力运动+MICT中等强度的持续训练;HIIT;RT;MICT;RT+HIIT	混合性运动	常规治疗	1-5次/周	1-120个月	——	JBI评分	——	——	1、peak VO2；2、LVEF				干预组优于对照组
40	Mansueto Gomes Neto	2018	巴西	Clinical Rehabilitation	HFrEF（<40%）的成年患者（年龄⩾18岁）	HFrEF	5	138	高强度 HIIMT（呼吸肌训练）	吸气肌训练	低强度 IMT（呼吸肌训练）	3-6次/周	4-12周	——	PEDro量表	——	专业人员	1、peak VO2；2、HRQoL；3、VE/VCO2 Slope.				干预组优于对照组
41	Oriana Ciani	2018	英国	JACC: HEART FAILURE	心力衰竭HF患者	HF	31	4784	有氧运动；混合型运动	混合性运动	常规护理	——	4-60周	6-120个月	Cochrane偏倚风险评估工具	家庭或中心	——	1、峰值摄氧量PeakVO2 ；2、 左室射血分数 LVEF ；3、峰值功率PeakWR ；4、 6MWD；5、生活质量评分MLHFQ；6、CO2通气当量斜率VE/VCO2Slope ；7、抑郁量表评分HADS 或 ZDRS；8、不良事件				干预组优于对照组
42	Katie Palmer	2018	澳大利亚	Archives of Physical Medicine and Rehabilitation	心功能在I~Ⅳ级，（LVEF）<40%）	HFrEF	40	5411	持续有氧运动、间歇有氧运动、力量训练、持续有氧和力量训练相结合、间歇有氧和力量训练和水疗	混合性运动	常规护理	2-5次/周	8周-10年	——	PEDro量表	——	——	家庭VS常规：peak VO2、HRQoL) (明尼苏达心衰患者生活质量问卷 [MLHFQ] 家庭+中心VS常规：peak VO2；家庭VS中心：peak VO2、HRQoL)				可能有益
43	Ismael Ballesta Garcı´a	2018	西班牙	Rev Esp Cardiol	HF	HF	10	174（试验组）	HIT_L长时间间隔的HIT；HIT_S短时间间隔的HIT	间歇训练	不运动	2-5次/周	6-48周	——	Cochrane偏倚风险评估工具	——	——	1、peak VO2；2、HRQoL) (明尼苏达心衰患者生活质量问卷 [MLHFQ]；3、LVEF				可能有益，没有充分证据表明明确有用
44	Mansueto Gomes Neto	2018	巴西	International Journal of Cardiology	HFrEF 患者（左心室射血分数 [LVEF] ≤ 45%）	HFrEF	13	411	HIIT	间歇训练	MICT	2-6次/周	12-72周	——	PEDro量表	——	专业人员	1、peak VO2；2、肌肉力量；3、HRQoL				干预组优于对照组
45	M. J. Pearson	2018	澳大利亚	Heart Failure Reviews	HF	HF	18	1665	有氧训练 (AT)、阻力训练 (RT) 或有氧和阻力相结合 (CT) 的运动训练干预	混合性运动	常规护理，仅进行日常活动	2-7次/周	4周-6个月	——	TESTEX 量表	——	——	1、全因住院率；2、HRQoL				可能有益，没有充分证据表明明确有用
46	Francisco V. Santos	2017	巴西	Heart Fail Rev	收缩性心力衰竭的成年人组成（射血分数 < 45% 和功能等级 I 至 IV	HFrEF+HFmrEF	59	5075	AE、RT 、 AE 与 RT 联合治疗	混合性运动	常规治疗	2-4次/周	8-26周	——	PEDro量表	医院、门诊和家中	——	1、peak VO2；2、健康相关生活质量：堪萨斯城心肌病问卷 (KCCQ)；3、全因死亡率				可能有益
47	M. J. Pearson	2017	澳大利亚	Heart Failure Reviews	NYHA 分级范围为 NYHA I-III 级	NYHA I-Ⅲ	20	960	运动训练包括有氧运动、阻力训练、综合训练（有氧和阻力）、瑜伽、普拉提、太极和水疗，功能性电刺激和吸气肌训练的物理疗法	混合性运动	无运动或常规护理	2-7次/周	8周到 9 个月	——	TESTEX 量表	——	——	1、VO2peak；2、6MWT；3、HRQoL；4、MLHFQ；5、死亡率和住院率				可能有益
48	María Javiera Saavedra	2018	智利	Brazilian Journal of Physical Therapy	慢性心力衰竭	CHF	5	132	跑步机或自行车测功机上进行有氧运动，强度为最大耗氧量或/和储备心率的 50% 至 80%。	有氧	无运动或常规护理	3次/周	4个月	——	Cochrane偏倚风险评估工具	——	——	1、peak VO2；				干预组优于对照组
49	Bin Xie	2017	中国	BioMed Research International	HF	HF	10	206	中高强度间歇训练	间歇训练	连续训练	2-5次/周	4-24周	——	PEDro量表	——	——	1、peak VO2；2、6MWD；3、MLHFQ 评分；4、EF				干预组优于对照组
50	Qiang Gu	2017	中国	American Journal of Physical Medicine & Rehabilitation	诊断为 CHF 且左心室射血分数 (LVEF) 为 45% 或更低的患者	HFrEF+HFmrEF	13	918	太极拳	传统功法	药物治疗、有氧运动或健康指导	1-5次/周	4-24周	——	Cochrane偏倚风险评估工具	——	——	1、LVEF；2、peak VO2；3、LV 舒张末期容量；				干预组优于对照组
51	M.J. Pearson	2016	澳大利亚	Journal of Cardiology	射血分数降低的心力衰竭 (HFrEF)	HFrEF	16	529	有氧运动、阻力训练、综合训练（有氧和阻力训练）、瑜伽、普拉提、太极和水疗，功能性电刺激 (FES) 和吸气肌训练 (IMT)	混合性运动	无运动或常规护理	2-7次/周	4周-6个月	——	TESTEX 量表	——	——	1、pVO2；2、6分钟步行距离；3、呼吸困难评分				干预组优于对照组
52	Catherine Giuliano	2016	澳大利亚	International Journal of Cardiology	CHF，左心室射血分数低于 40%	HFrEF	10	240	渐进式 RT，包括针对性肌肉训练设计的方案，或专门避免高中枢心血管压力或有氧刺激的方案	阻力	非运动对照组（即排除将 RT 与其他运动方式进行比较的研究	2-3次/周	8 至 24 周	——	Cochrane偏倚风险评估工具	——	——	1、peak VO2；2、6MWT ；3、 最大吸气压力MIP				干预组优于对照组
53	Erick Chan	2017	澳大利亚	Monaldi Archives for Chest Disease Cardiac Series	射血分数保留的心力衰竭 (HFpEF) 患者左心室射血分数＞ 45%	HFpEF	8	317	运动训练组（间歇运动、持续运动、有氧间歇运动、功能性电刺激FES、）	混合性运动	久坐对照组相比	2-5次/周	6周-6个月	——	TESTEX 量表	——	——	1、peak VO2；2、HRQoL ；3、(明尼苏达心衰患者生活质量问卷 [MLHFQ]				干预组优于对照组
54	Cecilia Ostman	2016	澳大利亚	International Journal of Cardiology	HF，左心室射血分数＜ 40%	HFrEF	25	2385	有氧训练、阻力训练、有氧训练+阻力训练	混合性运动	常规治疗	1-5次/周	4周-12个月	——	TESTEX 量表	——	——	1、(明尼苏达心衰患者生活质量问卷 [MLHFQ] ；2、6MWD				干预组优于对照组
55	Justien Cornelis MSc	2016	比利时	International Journal of Cardiology	NYHA 分级范围为 NYHA I-III 级	NYHA I-Ⅲ	20	811	间歇训练（IT1）与间歇和力量训练相结合（IT1S）”、“连续训练（CT1）与连续和力量训练相结合（CT1S）”、“间歇训练（IT2）与连续训练（CT2）”和“连续训练（CT3）与力量训练（S3）	混合性运动		2-6次/周	3-24周	36-72周	PEDro量表	——	——	1、peak VO2（在每周运动次数≥3，周期≥6周，每次运动30-60min，最大摄氧量≥40%，运动/间歇比≥1.33）				可能有益
56	D. Jewiss	2016	澳大利亚	International Journal of Cardiology	射血分数降低 (HFrEF) 的慢性心力衰竭患者	HFrEF	27	2321	阻力运动干预组与对照组、有氧和阻力运动联合干预组与对照组或有氧和阻力运动联合干预组与单独有氧运动组的比较研究	混合性运动		2-5次/周	6-26周	——	TESTEX 量表	——	——	1、peak VO2				可能有益,两组无差别
57	Mansueto Gomes Neto	2015	巴西	International Journal of Cardiology	(NYHA) II-III 级的门诊患者	NYHA Ⅱ-Ⅲ	6	153	水疗（在温水中进行的有氧和力量训练）与对照组（非运动）以及水疗与有氧运动组	水上运动		3-5次/周	3-24周	——	PEDro量表	——	——	1、炎症标志物：TNF-α、IL-6、CRP				干预组优于对照组
58	Julie A. Adsett	2015	澳大利亚	International Journal of Cardiology	稳定心力衰竭，射血分数降低的心力衰竭 (HFREF)LVEF35%-45%	HFrEF	8	156	单独的水上运动或水上+陆地训练	水上运动	陆地训练、日常活动或不运动	4-5次/周	3-24周	——	PEDro量表	——	——	1、peak VO2；2、LVEF ；3、 LVEDV 左心室舒张末期容积				干预组优于对照组
59	Gudrun Dieberg	2015	澳大利亚	PresS. J Appl Physiol	射血分数保留（HFpEF）的心力衰竭，左心室射血分数＞45%	HFpEF	7	258	步行，自行车训练，电刺激，吸气肌肉训练	混合性运动	久坐对照组相比	2-5次/周	6-26周	——	TESTEX 量表	——	——	副交感神经活动1、1分钟心率恢复HRR1；2、正常心跳之间连续差异的均方根 (RMSSD (ms))；3、短期心率变异性 (HRV) 参数4、肌肉交感神经活动 (MSNA) 爆发次数/分钟和MSNA 爆发次数/100 次心跳下降。HRR、HRV 和 MSNA				可能有益	运动训练似乎有助于改善副交感神经紧张并减少交感神经活动
60	Hidekatsu Fukuta	2014	日本	European Journal of Preventive Cardiology	EF为40%的HF患者	HFmrEF	5	245	步行和骑自行车等有氧运动	有氧	与标准医疗护理或安慰剂	2-3次/周	12-24周	——	Cochrane偏倚风险评估工具	——	——	1、肌肉交感神经活动 (MSNA) 爆发次数/分钟，实验组每分钟爆发次数显著减少				干预组优于对照组
61	Ambarish Pandey	2016	美国	Circ Heart Fail	舒张性心力衰竭的成年，HFPEF 患者（射血分数≥45%）	HFmrEF+HFpEF	6	276	跑步、耐力训练、耐力+阻力训练、有氧耐力训练	混合性运动	日常护理和维持正常活动水平	3次/周	12-24周	——	Cochrane偏倚风险评估工具	——	专业人员	1、peak VO2；				干预组优于对照组
62	Rong-Hui Tu1	2014	中国	European Journal of Heart Failure	(NYHA) I~Ⅳ级的患者，LVEF＜50%	HFrEF+HFmrEF	16	3226	太极拳、步行、骑车、阻力训练、弹力带	混合性运动	常规护理，药物和教育建议，无正式的运动训练	2-7次/周	6-52周	——	Cochrane偏倚风险评估工具	家庭或中心	——	1、6 分钟步行距离（6MWD）；2、 生活质量（MLHF）3、peak VO2；4、脑钠肽 BNP 和氨基末端脑钠肽前体 NT-pro BNP；5、左室射血分数 LVEF；6、左心室舒张末期内径（LVEDD）；7、血压；8、 心率				干预组优于对照组
63	Hashbullah Ismail	2013	澳大利亚	JACC: Heart Failure	HF，射血分数降低的慢性心力衰竭	HFrEF	74	5877	高强度训练（80%心率储备）、剧烈强度训练、中等强度训练、低强度训练	间歇训练	非运动组	2-7次/周	4-52周	——	PEDro量表	——	——	1、6 分钟步行距离（6MWD）；2、 生活质量（MLHFQ）3、左室射血分数 LVEF；4、 B 型利钠肽；5、血压和峰值摄氧量 (VO2)				干预组优于对照组
64	Yan-Ming Chen	2013	中国	The International Journal of Clinical Practice	老年心力衰竭患者 (≥ 60 岁)，NYHA I-IV 级且左心室射血分数 < 45% 的 CHF 患者	HFrEF+HFmrEF	7	530	有氧训练、有氧训练+阻力训练	混合性运动	常规护理	1-3次/周	8-6个月	——	Jadad量表	——	——	血管内皮功能1、血流介导扩张 (FMD)；2、EPCs ，CD34+/KDR+；				干预组优于对照组
65	Gerson Cipriano Jr	2013	巴西	Heart Fail Rev	18 至 65 岁之间的成年人，有慢性收缩性心力衰竭的证据（LVEF＜45 % 和基线 NTproBNP [300 pg/ ml]	HFrEF+HFmrEF	8	408	单独的运动干预或作为综合心脏康复的一部分的运动干预	不指定（康复训练）	常规医疗或安慰剂(监测、药物治疗和建议)	3-5次/周	4-48周	——	PEDro量表	——	——	1、peak VO2；2、6MWD；				干预组优于对照组
66	Mark J. Haykowsky	2013	加拿大	The American Journal of Cardiology	射血分数降低心力衰竭 (HFREF)，左心室收缩功能受损（平均 LVEF 32%）	HFrEF	7	168	高强度间歇训练INT	间歇训练	中强度持续训练MCT	2-6次/周	3-16周	——	Jadad量表	——	——	1、peak VO2；2、最大心率变化；3、6MWD；4、舒张功能： E/A 、 E/E’ 5、(MLHFQ)				干预组优于对照组
67	Neil A. Smart	2013	澳大利亚	International Journal of Cardiology	HF	HF	13	446	间歇性运动训练、持续性运动训练、间歇性和力量训练	间歇训练	久坐对照组相比	2-6次/周	3-26周	——	Cochrane偏倚风险评估工具	——	——	1、MLWHF				干预组优于对照组
68	Edward J. Davies	2010	英国	European Journal of Heart Failure	NHYA II 级和Ⅲ级、左心室射血分数为 <40% 的无并发症CHF患者	HFrEF	19	3647	正式运动干预	不指定（康复训练）	常规护理，药物治疗和教育建议	2-7次/周	24周-5年	——	Cochrane偏倚风险评估工具	家庭或中心	——	1、生活质量 (QOL) ；2、LVEDD 和 LVEF				干预组优于对照组
69	Rita Hwang	2009	澳大利亚	European Journal of Cardiovascular Prevention and Rehabilitation	CF	CHF	19	1069	有氧训练、有氧训练+力量训练	混合性运动	接受常规医疗护理，不接受常规形式的运动训练或功能性电刺激	40-400min/周	8-52周	——	PEDro量表	家庭或家庭+中心	专业人员或定期联系	1、peak VO2				干预组优于对照组
70	Mark J. Haykowsky	2007	加拿大	Journal of the American College of Cardiology	临床稳定的 HF 症状和 LV 收缩功能受损患者（加权平均 EF 23%）	HFrEF	14	812	有氧训练、有氧训练+力量训练、力量训练	混合性运动	常规护理	2-7次/周	2-12个月	——	Jadad量表	——	——	1、 6WMT；2、肌肉强度；3、peak VO2、舒张压				干预组优于对照组
71	ExTraMATCH Collaborative	2004	英国	BMJ	左心室功能障碍和临床心力衰竭	HF	9	801	运动训练组	不指定（康复训练）	常规护理	2-5次/周	56-420天	159-2284天	Cochrane偏倚风险评估工具	——	有监督	1、6 分钟步行距离（6MWD）；2、峰值功率； 3、VO2peak、肌肉力量和生活质量（无差异）				可能有益，不确定
72	Sneha Annie Sebastian	2024	印度	Current Problems in Cardiology	18 岁以上被诊断为 HFpEF 的患者，射血分数 (EF) ≥45%	HFpEF	7	346	有监督的步行、骑自行车、耐力和阻力训练	混合性运动	常规护理、维持日常活动量、健康教育	2-3次/周	——	12-48周	Cochrane偏倚风险评估工具	家庭或中心	有监督	VO2peak、VE/VCO2、最大心率、6 分钟步行测试 (6MWT)、舒张功能（E/A 和 E/E' 比率、减速时间 (DT)）、明尼苏达心力衰竭生活质量问卷 (MLHFQ)、简明健康调查表 (36)				干预组优于对照组
73	Xiwei Huang	2023	中国	Medicine	NHYA II 级和Ⅲ级心衰患者	NYHA Ⅱ-Ⅲ	15	1352	中医健身操（太极拳、五禽戏、八段锦、易筋经）单一治疗联合常规治疗；中医健身操联合有氧耐力训练（步行、慢跑、散步、快走）单一治疗联合中医健身操联合常规治疗	传统功法	有氧耐力训练单一治疗联合常规治疗；常规治疗	——	3-24周	——	Cochrane偏倚风险评估工具	——	——	1、死亡率；2、住院率；3、明尼苏达心衰生存质量表（MLHFQ）				干预组优于对照组
74	Zuo Qi	2024	中国	Current Problems in Cardiology	(NYHA) I~Ⅲ级的患者	NYHA I-Ⅲ	16	1443	任意形式的运动康复（IT、AT、RT、HIIT、MT）	不指定（康复训练）	未进行任何干预，或进行与实验组不同的运动形式	2-7次/周	1周-3个月	——	Cochrane偏倚风险评估工具	——	——	1、peak VO2；2、6MWD；3、MLHFQ；				干预组优于对照组
75	Cal D Molloy	2023	英国	European Journal of Heart Failure	射血分数降低 (HFrEF) 和HFpEF 患者， (NYHA) II 级和 III 级的心力衰竭	HFpEF+HFrEF	60	8728	运动型心脏康复 (ExCR) （有氧、有氧+阻力训练）	混合性运动	无运动	中位数3.2	中位数27	中位随访时间为 6 个月	Cochrane偏倚风险评估工具	中心、家庭（包括数字支持）和混合环境	——	1、peak VO2；2、6MWD；3、MLHFQ；				干预组优于对照组
76	Shweta Gore1	2023	美国	Physical Therapy	(NYHA) I~Ⅳ级的患者	HF	11	1523	综合门诊运动型心脏康复（有氧运动和阻力运动或高强度间歇运动相结合，或结合电刺激和患者教育）	混合性运动	心脏康复环境中的单一运动计划、非心脏康复环境中的多运动或无运动相比，标准护理和教育以及饮食建议	1-5次/周	2-26周	——	Cochrane偏倚风险评估工具	门诊	——	1、抑郁				干预组优于对照组
77	Shengyuan Gu	2023	中国	PLOS ONE	慢性心力衰竭心功能在I~III级的患者	NYHA I-Ⅲ	16	661	高强度间歇训练HIIT	间歇训练	MICT	2-4次/周	3.5-24周	——	Cochrane偏倚风险评估工具	——	——	1、peak VO2，高强度训练比基线提高了23%，剧烈强度提高了 8%，中等强度提高了13%，低强度训练提高了7%				干预组优于对照组
78	Fengying Wang	2023	中国	Herz	CHF	CHF	8	570	高强度运动	间歇训练	中等强度运动	2-3次/周	3.5-48周	——	PEDro量表	——	——	1、peak VO2；2、6MWD；3、健康相关生活质量 (HRQoL)				干预组优于对照组
79	Yilun Li	2024	中国	American Congress of Rehabilitation Medicine	HFrEF稳定性心力衰竭，左心室射血分数（LVEF）≤40%	HFrEF	82	4574	高强度有氧间歇训练（HIAIT）、高强度有氧持续训练（HIACT）、中等强度有氧持续训练 (MIACT) 加中等强度阻力训练 (MIRT)、吸气肌训练	混合性运动	常规治疗护理	≥2次/周	≥24周	——	Cochrane偏倚风险评估工具	——	——	NTproBNP 和 VE/VCO2 斜率				干预组优于对照组
80	Ruku-Denny Maurits	2023	印度	Semergen	HF，NYHA 分类为 I 至 IV	HF	15	1503	身体活动PA（步行、八段锦、骑自行车、椅子上的锻炼、阻力训练、高强度间歇）	不指定（康复训练）	常规护理、低 PA、中等强度训练 (MIT)、散步和冥想	3-7次/周	1.5-12个月	——	JBI评分	——	——	1、peak VO2				干预组优于对照组
81	Qian Liang	2023	中国	Journal of Cardiovascular Nursing	AHF急性心力衰竭（新发急性心力衰竭和 ADHF）	AHF	12	1215	运动康复，定义为有氧、阻力、平衡和灵活性或神经肌肉电刺激的单一或组合运动计划	不指定（康复训练）	没有结构化运动训练或建议的标准护理	1-7次/周	6天-12周	——	Cochrane偏倚风险评估工具	——	——	1、peak VO2				干预组优于对照组
83	Masatsugu Okamura	2023	德国	Heart Failure Reviews	HFrEF、 HFpEF	HFpEF+HFrEF	15	557	HIIT	间歇训练	MCT	2-6次/周	3周-3个月	——	Cochrane偏倚风险评估工具	——	——	1、HRQoL				可能有益
84	Tariq Jamal Siddiqi	2023	美国	Current Problems in Cardiology	射血分数保留的心力衰竭 (HF) 患者 (HFpEF)	HFpEF	3	150	HIIT	间歇训练	MCT	——	4-52周	——	Cochrane偏倚风险评估工具	——	——	1、6MWD；2、peak VO2；3、锻炼持续时间				干预组优于对照组
85	Mengqiao Dai	2023	中国	Frontiers in Public Health	慢性心力衰竭（CHF），NYHA心脏功能I至III级	NYHA I-Ⅲ	21	1665	TCEs，单一传统中医锻炼（如八段锦、易筋经、五禽戏、六字诀等	传统功法	常规治疗护理	——	——	——	Cochrane偏倚风险评估工具	——	——	1、peak VO2；2、6MWD；3、MLHFQ 评分；4、左心室射血分数LVEF；5、左房室瓣舒张早期与晚 期血流速度峰值的比值E/A；6、左房室瓣舒张早期血流与环速度的比值E/e'				干预组优于对照组
86	Ping Lai	2023	中国	Medicine	射血分数降低的心力衰竭 (HFrEF) 患者	HFrEF	3	150	HIIT	间歇训练	(MIIT)	3次/周	4-12周	——	Cochrane偏倚风险评估工具	——	——	有氧运动训练可逆转临床稳定患者的心室重塑，1、（有氧训练）EF、EDV、ESV				干预组优于对照组
87	Tao Wang	2023	中国	Life Sciences	稳定性 HFrEF，LVEF ≤ 40%	HFrEF	25	1284	，HIIT：高强度间歇训练；AT：有氧运动；IMT：吸气肌训练；RT：阻力训练；IT：间歇训练。AT-V：有氧训练-高强度；AT-M：有氧训练-中等强度；AT-L：有氧训练-低强度；FT：柔韧性训练	不指定（康复训练）	非运动对照组（健康教育和常规护理）或不同的运动模式	2-7次/周	4-56周	——	Cochrane偏倚风险评估工具	——	——	全因死亡率				干预组优于对照组
88	Wei-ying Yang	2023	中国	Complementary Therapies in Clinical Practice	慢性心力衰竭心功能在I~IV级的患者	CHF	8	648	接受八段锦运动作为主要干预措施	传统功法	接受主动（例如骑自行车和步行）和非主动（例如常规护理、标准护理、药物治疗）康复治疗	≥2次/周	8-48周	——	Cochrane偏倚风险评估工具	——	——	1、peak VO2；2、 SF-36 ；3、动脉弹性、动脉顺应性、MLWHF、E/A、 E/e′.				干预组优于对照组
89	Billy Lin	2023	美国	Heart Failure Reviews	射血分数保留的心力衰竭 (HFpEF)，心功能在I~III级的患者，EF≥45%	HFpEF	15	579	骑行、阻力训练、跑步	混合性运动	常规护理、健康教育、电话随访	2-5次/周	12周-6个月	——	Cochrane偏倚风险评估工具	健身房、医院、自然环境	——	NT-proBNP、LVEF、6 分钟步行测试、MLHFQ、临床有效性和不良事件发生				干预组优于对照组
90	Iván Cavero-Redondo	2023	智利	European Journal of Cardiovascular Nursing	射血分数保留的心力衰竭患者，HFpEF 患者	HFpEF	11	634	耐力训练、耐力/阻力训练和高强度间歇训练 (HIIT)各类型之间比较	间歇训练		——	4-48周	——	Cochrane偏倚风险评估工具	临床、户外	有监督	左心室功能：1、LV 舒张末期直径 (LVEDD) ；左心房容积指数 (LAVI)、左心室收缩末期直径 (LVESD)、E/e′ E/A、舒张末期容积 (EDV)、收缩末期容积 (ESV)、左心室射血分数 (LVEF) 和 LV 质量				干预组优于对照组
91	ZeQuan Wang	2018	中国	Nursing Health Science	HF和CHF	HF	12	516	有氧和阻力训练相结合	混合性运动	常规护理，维持患者的正常日常活动水平	2-5次/周	8-48周	——	PEDro量表	中心或家庭	——	全因死亡率；全因住院率；HRQoL				干预组优于对照组	包括降低住院风险和临床上对 HF 患者的 HRQoL 的重要改善。重要的是，这项荟萃分析表明，家庭、数字支持和中心（和混合）计划都与健康结果的改善有关
92	Ruth Taylor-Piliae	2020	美国	Journal of Cardiovascular Nursing	范围从 I 到 IV，左心室射血分数范围为 23% 至 63.5%	HF	6	229	太极拳（杨氏、吴氏）	传统功法	常规护理、有氧运动、健康教育	2次/周	12-16周	——	Downs 和 Black 质量指数检查表	——	——	1、6 分钟步行测试；2、MLHFQ；3、peak VO2				干预组优于对照组
93	Yingtong Meng	2022	中国	International Journal of Nursing Studies	急性心力衰竭（急救室、住院期间、能够进行运动测试、Ⅳ级稳定期）	AHF	13	1466	早期锻炼（呼吸和轻阻力练习、力量练习、柔韧性练习、测功自行车或电动跑步机）	不指定（康复训练）	常规护理	1-7次/周	12-24周	10天-12个月	Cochrane偏倚风险评估工具	住院和门诊	有监督	1、peak VO2				可能有益
94	Xiankun Chen	2024	中国	Archives of Physical Medicine and Rehabilitation	HF 且处于疾病稳定期且无急性加重的患者，NYHA 功能分级从 I 至 III 级HFrEF、 HFpEF、	HFpEF+HFrEF	15	553	仅HIIT	间歇训练	仅MICT	2-5次/周	3.5-24周	——	TESTEX 量表	——	——	1、生活质量				可能有益，不确定
95	Xiankun Chen	2020	中国	Evidence-Based Complementary and Alternative Medicine	心力衰竭且病情处于稳定期、无急性加重的患者，NYHA 功能分级从 I 到 IV	HF	33	2465	太极拳和气功练习 （任何形式气功练习（例如太极拳、六字诀、八段锦、五禽戏和易筋经）(TQP)	传统功法	没有计划、组织和重复任何锻炼或一般锻炼来调理身体（例如散步、骑自行车、游泳或跑步）	2-7次/周	4-52周	——	Cochrane偏倚风险评估工具	——	——	1、6MWD；2、左心室射血分数；3、peak VO2；4、生活质量；5、静息心率；6、N末端促B型利钠肽；				干预组优于对照组
96	Rod S. Taylor	2021	英国	J Am Coll Cardiol	射血分数降低 (HFrEF<45% 射血分数) 或射血分数保留 (HFpEF≥45% 射血分数)	HFpEF+HFrEF	13	3990	综合心脏康复计划（可能还包括健康教育和/或心理干预）的一部分；有氧运动干预、包括阻力训练	不指定（康复训练）	未规定运动干预措施	2-7次/周	4-120周	6-12个月	TESTEX 量表	家庭或中心	——	1、血浆 NT-proBNP 浓度；2、LVEF 值				干预组优于对照组
97	Lei Pan	2013	中国	European Journal of Heart Failure	心功能分级为 I 至 IV，左心室收缩功能降低（射血分数 ≤45%）	HFrEF+HFmrEF	4	242	太极拳或太极拳锻炼，有或没有教育或常规护理	传统功法	教育或常规护理	2-3次/周	12-16周	——	Jadad量表	——	——	生活质量 (HRQOL)、六分钟步行测试 (6MWT) 和氧耗量 (VO2) 峰值				干预组优于对照组
98	Benno A.F. van Tol	2006	荷兰	European Journal of Heart Failure	NYHA 心功能分级I 至 IV，LVEF＜35%	HFrEF	35	1486	耐力、间歇、外周肌肉阻力训练	混合性运动	常规护理	1-7次/周	3-26周	——	德尔菲列表评分	家庭或其他	——	6MWD；明尼苏达心力衰竭生活问卷总分、简明 36 表身体成分评分、全因再入院率、左心室射血分数 (LVEF) 和死亡率				干预组优于对照组
99	Xiu Zhang	2022	中国	ESC HEART FAILURE	HF，NYHA分级范围为I至III	NYHA I-Ⅲ	5	1119	基于数字疗法的心脏康复	数字心脏康复	常规护理	——	9周-6个月	——	PEDro量表	家庭	有，远程专业人员	1、peak VO2；2、AT VO2, VE/VCO2 slope, and QOL)				干预组优于对照组
100	Parin Shah	2017	英国	The Cardiology in Review Journal	CHF，NYHA分级范围为I至III	NYHA I-Ⅲ	6	136	游泳VS常规医疗管理；游泳和有氧运动VS有氧运动；游泳和骑自行车VS骑自行车	水上运动		3-5次/周	2周-3个月	——	Cochrane偏倚风险评估工具	场地	场地有监督、家中无监督	1、peak VO2；2、左心房容积指数 (LAVI)、呼吸交换率 (RER)、VE/CO2 slope				干预组优于对照组
101	Chien-Tzu Lee	2017	中国	Heart Fail Review	CHF，NYHA分级范围为II至III，射血分数 <40%	HFrEF	6	268	有氧运动，包括骑自行车、跑步机或步行。运动强度设定为中高	有氧	常规药物治疗和维持正常生活方式	2-6次/周	2周-6个月	——	PEDro量表	医疗机构	医生	1、peak VO2；2、左心室射血分数LVEF；3、6 分钟步行距离；4、生活质量；5、CHF 患者的单项中医症状评分				干预组优于对照组
102	Victoria Segovia	2017	智利	Archivos de Cardiologia de Mexico.	HF	HF	11	352	有氧运动、高强度间歇运动、基于肌肉强化练习的训练	混合性运动	常规护理	——	5-24周	——	PEDro量表	——	——	E/A 比率衡量的舒张功能				干预组优于对照组
103	Chung-Yin Hsu	2015	中国	BioMed Research International	CHF，NYHA分级范围为II至III，射血分数 <40%	HFrEF	8	280	有氧运动或阻力运动	混合性运动	无训练或常规护理	2-5次/周	8 至 24 周	——	PEDro量表	——	——	左心室射血分数、左心室舒张末期直径、左心室收缩末期直径、peak VO2				干预组优于对照组
105	Yan-Ming Chen	2012	中国	International Journal of Cardiology	NYHA II-III 级和左心室射血分数为<45% 的 老年CHF 患者	HFrEF+HFmrEF	4	331	耐力-阻力训练 (CT) （有氧训练和低阻力训练/高重复性肌肉力量训练、水疗、）	混合性运动	常规治疗	1-4次/周	8周-6个月	——	Jadad量表	家庭或其他	有监督	1、MLHFQ；2、6MWT				干预组优于对照组
106	Suzan van der Meer	2011	荷兰	European Journal of Preventive Cardiology	左心室射血分数为 40% 的慢性心力衰竭患者，(NYHA) II、III 或 IV 级	HFrEF	22	3826	在家中、医院、康复中心或理疗诊所进行监督的门诊训练计划（有氧、耐力、有氧+耐力）	混合性运动	常规治疗	2-7次/周	2-12个月	——	PEDro量表	——	——	1、peak VO2；2、 VE/VCO2 slope；3、工作量；4、无氧阈值				干预组优于对照组
107	Yan-Ming Chen	2012	中国	Int J Cardiol	CHF	CHF	4	106	吸气肌训练IMT或IMT+AE	混合性运动	安慰剂或吸气负荷较低或无吸气负荷	6-7次/周	6-12周	——	Jadad量表	——	——	1、LVEF；2、VO2peak；3、AT				干预组优于对照组
108	Neil A. Smart	2011	澳大利亚	Congest Heart Fail	HF	HF	11	352	体育锻炼或治疗（传统有氧或阻力运动、功能性电刺激、阻力训练和有氧训练相结合、呼吸肌训练）	混合性运动	健康对照组、久坐对照组、其他物理治疗	3-14次/周	6-26周	——	Cochrane偏倚风险评估工具	——	——	运动能力参数：1、peak VO2；2、运动负荷；3、运动时间；4、峰值心率；5、6分钟步行距离；心脏功能参数总体无差异：二尖瓣/二尖瓣环速度、e′、 E/e′、				干预组优于对照组
109	Chueh-Lung Hwang	2010	中国	Journal of Physiother	稳定性慢性心力衰竭的成年人，左心室射血分数 <40%	HFrEF	8	241	渐进式阻力运动训练（单独或作为有氧训练的辅助）	阻力	无训练或常规护理	2-3次/周	2-6个月	——	PEDro量表	——	有监督	1、peak VO2、肌肉力量和 6 分钟步行距离、生活质量；抑郁和睡眠结果				干预组优于对照组
110	N.A. Smart	2010	澳大利亚	International Journal of Cardiology	NYHA分级范围为I至III，左心室射血分数 (LVEF) 变化范围为 27-41%	HFrEF+HFmrEF	9	463	有氧和/或阻力运动训练（中等强度骑自行车）	混合性运动	常规护理	2-7次/周	12周-9个月	——	Cochrane偏倚风险评估工具	——	——	生活质量、减少抑郁、提高运动能力、降低 B 型利钠肽				干预组优于对照组
111	Chen-Lin Chien	2008	中国	Australian Journal of Physiotherapy	心力衰竭持续时间 > 3 个月的成年人， NYHA分级II级或 III 级	NYHA Ⅱ-Ⅲ	10	648	家庭有氧运动，有或没有阻力运动	混合性运动	保持常规活动或常规护理	1-5次/周	6周- 9个月	——	PEDro量表	——	——	6 分钟步行距离、短期体能表现量表评分、N 末端 B 型利钠肽原、明尼苏达心力衰竭生活质量问卷、堪萨斯城心肌病问卷、日常生活活动能力、全因再入院率、左心室射血分数、心衰相关再入院率、全因死亡率				干预组优于对照组
112	Ffion Lloyd-Williams	2002	英国	British Journal of General Practice	慢性心力衰竭	CHF	31	1010	运动训练	不指定（康复训练）	保持常规活动或常规护理	1-7次/周	4-52周	——	Jadad量表	——	——	VO2peak、VE_peak 、VE/VCO2slope、E/e' ratio				干预组优于对照组	长间隔、高容量 HIIT 方案可能比 MICT 更有利于改善 HFrEF 患者的心肺功能
113	Donato Giuseppe Leoa	2024	英国	Journal of Cardiovascular Medicine (Hagerstown)	心力衰竭的成年参与者（18 岁）	HF	6	637	运动游戏（需要体力消耗才能玩的特定视频游戏软件/平台）	运动游戏	传统体育活动或接受常规护理	——	12周-12个月	——	Cochrane偏倚风险评估工具	医院和家庭	医院有/家庭无	VO2peak、6MWD、MLHFQ、LVEF、BNP				干预组优于对照组
114	Bradley A. Morris1	2024	英国	Heart Failure Reviews	范围从 I 到 IV，左心室射血分数＜50%	HFrEF+HFmrEF	18	1119	阻力训练 (RT)	阻力	常规护理/有氧运动	——	≥3周	——	TESTEX 量表	——	——	1、MLHFQ；2、6MWT ；3、标准化运动能力评分；				干预组优于对照组
115	Kara Callum	2024	英国	Heart & Lung	包括射血分数保留的 HF (HFpEF) 和射血分数降低的 HF (HFrEF)	HFpEF+HFrEF	16	1094	高强度间歇训练	间歇训练	中等强度持续训练和常规护理	2-3次/周	12-24周	——	Cochrane偏倚风险评估工具	——	——	QoL、TC 与 N 端脑钠肽前体、收缩压、舒张压、6 分钟步行距离、峰值摄氧量				可能有益
116	Kevin Hong	2022	美国	Journal of Cardiovascular Nursing	射血分数范围为 25% 至 49%	HFrEF+HFmrEF	14	879	水上运动、舞蹈、阻力训练、伸展运动、太极拳、瑜伽和散步	混合性运动	传统心脏康复	1-3次/周	4周-12个月	——	Jadad量表	——	有或无	MLWHFQ、VO2peak、Watt、AT、6-MWD、HR、SBP、EDV				干预组优于对照组
117	Yaser Alikhajeh	2024	伊朗	Biological Research For Nursing	HF（即射血分数保持、中度降低或降低）	HF	16	349	水中运动训练（水环境中进行的任何运动训练方案）	水上运动	不运动，陆地运动（主动控制）或无干预（日常活动）	1-5次/周	3-12周	——	PEDro量表	——	——	VO2peak、6MWD				可能有益

## Sheet: Sheet2
序号	研究	条目
		1、研究问题和纳入标准是否包括 PICO 各要素？	2、是否报告系统评价研究方法在实施前就已确定，是否报告与计划书不一致的情况？	3、作者是否解释了选择系统评价纳入研究设计类型的原因？	4、作者是否使用了全面的文献检索策略？	5、是否由两人独立完成文献筛选？	6、是否由两人独立完成数据提取？	7、是否提供了排除文献的清单及排除理由？	8、作者是否足够详细地描述了纳入研究的基本特征？	9、作者是否使用合理工具评估纳入研究文献的偏倚风险？	10、作者是否报告了该系统评价纳入研究的资金来源？	11、如进行了 Meta 分析，作者是否使用适当的统计方法进行结果合并分析？	12、如果进行了 Meta 分析，作者是否考虑了纳入研究的偏倚风险对 Meta 分析或其他证据整合的潜在影响？	13、在解释/讨论系统评价结果时，作者是否考虑了纳入研究的偏倚风险？	14、作者对系统评价结果中异质性是否给予满意的解释或讨论？	15、如果进行定量合成，作者是否充分调查了发表偏倚，并讨论了其对研究结果的可能影响？	16、作者是否报告了任何潜在的利益冲突，包括开展系统评价所接受的任何资助？
1	王瑶 2019	是	部分是	是	部分是	是	是	否	是	是	否	是	是	是	是	是	否	低
2	李云曌 2022	是	部分是	是	部分是	是	是	否	是	是	否	是	是	是	是	是	否	低
3	高敏 2020	是	部分是	是	是	是	是	否	是	是	否	是	是	是	是	是	否	低
4	高蕙 2024	是	部分是	是	部分是	是	是	否	是	是	否	是	是	是	是	是	是	低
5	崔华 2020	是	部分是	是	部分是	是	是	否	是	是	否	是	是	是	是	是	否	低
6	武俊英 2017	是	部分是	是	部分是	是	是	否	部分是	是	否	是	是	是	是	否	否	极低
7	骆荣 2021	是	部分是	是	部分是	是	是	否	部分是	是	否	是	是	是	是	否	否	极低
8	安晶晶 2013	是	部分是	是	部分是	否	否	否	部分是	是	否	是	是	是	否	否	否	极低
9	候书贤 2019	是	部分是	是	部分是	是	是	否	部分是	是	否	是	是	是	是	是	否	低
10	马骋宇 2021	是	部分是	是	部分是	是	是	否	部分是	是	否	是	是	是	是	是	否	低
11	仲琳 2022	是	部分是	是	部分是	是	是	否	是	是	否	是	是	是	是	是	否	低
12	朱冬梅 2020	是	部分是	是	部分是	是	是	否	部分是	是	否	是	是	是	是	是	否	低
13	宋宗惠 2023	是	部分是	是	部分是	是	是	否	部分是	是	否	是	是	是	是	是	否	低
14	Xiaodan Gong 2022	是	部分是	是	部分是	是	是	否	部分是	是	否	是	是	是	是	是	否	低
15	Dawei Lv 2022	是	部分是	是	部分是	是	是	否	部分是	是	否	是	是	是	是	是	否	低
16	Denny Maurits Ruku 2022	是	部分是	是	部分是	是	是	否	是	是	否	是	是	是	是	否	否	低
17	Yuan Guo 2022	是	部分是	是	部分是	是	是	否	是	是	否	是	是	是	是	否	否	极低
18	Mansueto Gomes Neto 2024	是	是	是	部分是	是	是	否	是	是	否	是	是	是	是	否	否	极低
19	Aristi Boulmpou 2022	是	是	是	部分是	是	是	否	是	是	否	是	是	是	是	否	否	极低
20	Gustavo S. Ribeiro 2022	是	是	是	部分是	是	是	否	部分是	否	是	是	是	是	否	否	否	极低
21	Stuart Fisher 2021	是	部分是	是	部分是	是	是	否	是	是	否	是	是	是	是	是	否	低
23	Daxin Li 2021	是	部分是	是	部分是	是	是	否	是	是	否	是	是	是	是	是	否	低
24	Aliya Amirova 2021	是	是	是	部分是	是	是	否	是	是	否	是	是	是	是	是	否	低
25	Geovana de Almeida Righi 2011	是	是	是	部分是	是	是	否	是	是	否	是	是	是	是	是	否	低
26	Ran Guo 2021	是	部分是	是	部分是	是	是	否	是	是	否	是	是	是	是	否	否	极低
27	Anwar Santoso 2020	是	部分是	是	部分是	是	是	否	是	是	否	是	是	是	是	是	否	低
28	Zhang-bing Chen 2019	是	部分是	是	部分是	是	是	否	是	是	否	是	是	是	是	是	否	低
29	Mansueto Gomes Neto 2019	是	部分是	是	部分是	是	是	否	部分是	是	否	是	是	是	是	否	否	极低
30	Hafiz M. Imran 2019	是	部分是	是	部分是	是	是	是	是	是	是	是	是	是	是	是	是	高
31	Bruna T. S. Araújo 2019	是	部分是	是	部分是	是	是	否	是	是	否	是	是	是	是	否	否	极低
32	Mansueto Gomes Neto 2019	是	部分是	是	部分是	是	是	否	部分是	是	否	是	是	是	是	是	否	低
33	Rod S. Taylor 2019	是	部分是	是	部分是	是	是	否	是	是	否	是	是	是	是	是	否	低
34	Birna Bjarnason-Wehrens 2020	是	是	是	部分是	是	是	否	是	是	是	是	是	是	是	否	否	极低
35	Rod S Taylor 2019	是	是	是	部分是	是	是	否	是	是	否	是	是	是	是	是	否	低
36	Incare Correa De Jesus 2020	是	是	是	部分是	是	是	否	部分是	是	否	是	是	是	是	否	否	极低
37	Hidekatsu Fukuta 2019	是	部分是	是	部分是	是	是	否	是	否	否	是	是	是	是	否	否	极低
39	Wesley J. Tucker 2019	是	部分是	是	部分是	是	是	否	是	是	否	是	是	是	是	否	否	极低
40	Mansueto Gomes Neto 2018	是	部分是	是	部分是	是	是	否	是	是	是	是	是	是	是	否	否	极低
41	Oriana Ciani 2018	是	部分是	是	部分是	是	是	否	是	是	是	是	是	是	是	是	否	低
42	Katie Palmer 2018	是	部分是	是	部分是	是	是	否	是	是	否	是	是	是	是	否	否	极低
43	Ismael Ballesta Garcı´a 2018	是	部分是	是	部分是	是	是	否	是	是	否	是	是	是	是	是	否	低
44	Mansueto Gomes Neto 2018	是	部分是	是	部分是	是	是	否	是	是	否	是	是	是	是	否	否	极低
45	M. J. Pearson 2018	是	部分是	是	部分是	是	是	否	是	是	否	是	是	是	是	是	否	低
46	Francisco V. Santos 2017	是	部分是	是	部分是	是	是	是	是	是	是	是	是	是	是	是	否	高
47	M. J. Pearson 2017	是	部分是	是	部分是	是	是	否	是	是	否	是	是	是	是	是	否	低
48	María Javiera Saavedra 2018	是	部分是	是	部分是	是	是	否	是	是	是	是	是	是	是	是	否	低
49	Bin Xie 2017	是	部分是	是	部分是	是	是	否	是	是	否	是	是	是	是	是	否	低
50	Qiang Gu 2017	是	部分是	是	部分是	是	是	否	是	是	否	是	是	是	是	是	否	低
51	M.J. Pearson 2016	是	部分是	是	部分是	是	是	否	是	是	否	是	是	是	是	是	否	低
52	Catherine Giuliano 2016	是	部分是	是	部分是	是	是	否	是	是	否	是	是	是	是	是	否	低
53	Erick Chan 2017	是	部分是	是	部分是	是	是	否	是	是	否	是	是	是	是	是	否	低
54	Cecilia Ostman 2016	是	部分是	是	部分是	是	是	否	是	是	否	是	是	是	是	是	否	低
55	Justien Cornelis MSc 2016	是	是	是	部分是	是	是	否	是	是	否	是	是	是	是	是	否	低
56	D. Jewiss 2016	是	部分是	是	部分是	是	是	否	是	是	否	是	是	是	是	是	否	低
57	Mansueto Gomes Neto 2015	是	部分是	是	部分是	是	是	否	是	是	否	是	是	是	是	否	否	极低
58	Julie A. Adsett 2015	是	部分是	是	部分是	是	是	否	是	是	否	是	是	是	是	是	否	低
59	Gudrun Dieberg 2015	是	部分是	是	部分是	是	是	否	是	是	是	是	是	是	是	是	否	低
60	Hidekatsu Fukuta 2014	是	部分是	是	部分是	是	是	否	是	是	否	是	是	是	是	是	否	低
61	Ambarish Pandey 2016	是	部分是	是	部分是	是	是	否	是	是	否	是	是	是	是	是	否	低
62	Rong-Hui Tu1 2014	是	部分是	是	部分是	是	是	否	是	是	否	是	是	是	是	是	否	低
63	Hashbullah Ismail 2013	是	部分是	是	部分是	是	是	否	部分是	是	否	是	是	是	是	是	否	低
64	Yan-Ming Chen 2013	是	部分是	是	部分是	是	是	否	是	是	否	是	是	是	是	是	否	低
65	Gerson Cipriano Jr 2013	是	部分是	是	部分是	是	是	否	是	是	否	是	是	是	是	是	否	低
66	Mark J. Haykowsky 2013	是	部分是	是	部分是	是	是	否	是	是	否	是	是	是	是	是	否	低
67	Neil A. Smart 2013	是	部分是	是	部分是	是	是	否	是	是	否	是	是	是	是	是	否	低
68	Edward J. Davies 2010	是	部分是	是	部分是	是	是	否	是	是	是	是	是	是	是	是	否	低
69	Rita Hwang 2009	是	部分是	是	部分是	是	是	否	是	是	否	是	是	是	是	否	否	极低
70	Mark J. Haykowsky 2007	是	部分是	是	部分是	是	是	否	是	是	否	是	是	是	是	是	否	低
71	ExTraMATCH Collaborative 2004	是	是	是	部分是	是	是	否	是	是	否	是	是	是	是	是	否	低
72	Sneha Annie Sebastian 2024	是	是	是	部分是	是	是	否	是	是	否	是	是	是	是	是	否	低
73	Xiwei Huang 2023	是	是	是	部分是	是	是	否	是	是	否	是	是	是	是	是	否	低
74	Zuo Qi 2024	是	部分是	是	部分是	是	是	否	是	是	否	是	是	是	是	是	否	低
75	Cal D Molloy 2023	是	部分是	是	部分是	是	是	否	是	是	否	是	是	是	是	是	否	低
76	Shweta Gore1 2023	是	是	是	部分是	是	是	否	是	是	是	是	是	是	是	是	否	低
77	Shengyuan Gu 2023	是	是	是	部分是	是	是	否	是	是	否	是	是	是	是	是	否	低
78	Fengying Wang 2023	是	是	是	部分是	是	是	否	是	是	否	是	是	是	是	是	否	低
79	Yilun Li 2024	是	是	是	部分是	是	是	否	是	是	否	是	是	是	是	是	否	低
80	Ruku-Denny Maurits 2023	是	部分是	是	部分是	是	是	否	是	是	否	是	是	是	是	是	否	低
81	Qian Liang 2023	是	是	是	部分是	是	是	是	是	是	否	是	是	是	是	否	否	低
83	Masatsugu Okamura 2023	是	是	是	部分是	是	是	是	是	是	否	是	是	是	是	是	否	中
84	Tariq Jamal Siddiqi 2023	是	部分是	是	部分是	是	是	是	是	是	否	是	是	是	是	否	否	低
85	Mengqiao Dai 2023	是	是	是	部分是	是	是	是	是	是	否	是	是	是	是	否	否	低
86	Ping Lai 2023	是	是	是	部分是	是	是	是	是	是	否	是	是	是	是	否	否	低
87	Tao Wang 2023	是	是	是	部分是	是	是	是	是	是	是	是	是	是	是	是	否	高
88	Wei-ying Yang 2023	是	是	是	部分是	是	是	是	是	是	否	是	是	是	是	是	否	中
89	Billy Lin 2022	是	部分是	是	部分是	是	是	是	是	是	否	是	是	是	是	是	否	中
90	Iván Cavero-Redondo 2023	是	是	是	部分是	是	是	是	是	是	是	是	是	是	是	是	否	高
91	ZeQuan Wang 2018	是	部分是	是	部分是	是	是	是	是	是	否	是	是	是	是	否	否	低
92	Ruth Taylor-Piliae 2020	是	是	是	部分是	是	是	是	是	是	否	是	是	是	是	否	否	低
93	Yingtong Meng 2022	是	是	是	部分是	是	是	是	是	是	是	是	是	是	是	是	否	高
94	Xiankun Chen 2024	是	是	是	部分是	是	是	是	是	是	否	是	是	是	是	是	否	中
95	Xiankun Chen 2020	是	是	是	部分是	是	是	是	是	是	否	是	是	是	是	是	否	中
96	Rod S. Taylor 2021	是	是	是	部分是	是	是	是	是	是	否	是	是	是	是	是	否	中
97	Lei Pan 2013	是	部分是	是	部分是	是	是	是	是	是	否	是	是	是	是	否	否	低
98	Benno A.F. van Tol 2006	是	部分是	是	部分是	是	是	是	是	是	否	是	是	是	是	是	否	中
99	Xiu Zhang 2022	是	是	是	部分是	是	是	是	是	是	是	是	是	是	是	否	否	低
100	Parin Shah 2017	是	部分是	是	部分是	是	是	是	是	是	否	否	否	否	否	否	否	极低
101	Chien-Tzu Lee 2017	是	部分是	是	部分是	是	是	是	是	是	否	是	是	是	是	否	否	低
102	Victoria Segovia 2017	是	部分是	是	部分是	是	是	是	是	是	否	是	是	是	是	否	否	低
103	Chung-Yin Hsu 2015	是	部分是	是	部分是	是	是	是	是	是	否	是	是	是	是	否	否	低
105	Yan-Ming Chen 2012	是	部分是	是	部分是	是	是	是	是	是	否	是	是	是	是	否	否	低
106	Suzan van der Meer 2011	是	部分是	是	部分是	是	是	是	是	是	是	是	是	是	是	是	否	高
107	Yan-Ming Chen 2012	是	部分是	是	部分是	是	是	是	是	是	否	是	是	是	是	否	否	低
108	Neil A. Smart 2011	是	部分是	是	部分是	是	是	是	是	否	否	是	是	是	是	否	否	极低
109	Chueh-Lung Hwang 2010	是	部分是	是	部分是	是	是	是	是	是	否	是	是	是	是	是	否	中
110	N.A. Smart 2010	是	部分是	是	部分是	是	是	是	是	是	否	是	是	是	是	否	否	低
111	Chen-Lin Chien 2008	是	部分是	是	部分是	是	是	是	是	是	否	是	是	是	是	否	否	低
112	Ffion Lloyd-Williams 2002	是	部分是	是	部分是	是	是	是	是	是	否	是	是	是	是	否	否	低
113	Donato Giuseppe Leoa 2024	是	部分是	是	部分是	是	是	是	是	是	否	是	是	是	是	否	否	低
114	Bradley A. Morris1 2024	是	部分是	是	部分是	是	是	是	是	是	否	是	是	是	是	否	否	低
115	Kara Callum 2024	是	是	是	部分是	是	是	是	是	是	是	是	是	是	是	否	否	低
116	Kevin Hong 2022	是	是	是	部分是	是	是	是	是	是	否	是	是	是	是	否	否	低
117	Yaser Alikhajeh 2024	是	是	是	部分是	是	是	是	是	是	否	是	是	是	是	是	否	中

## Sheet: Sheet6
序号	疾病类型	作者	安全性评价	质量等级	研究数量	样本量
1	NYHA I-Ⅲ	王瑶 2019	干预组优于对照组	低	5	363
2	HFrEF	李云曌 2022	干预组优于对照组	低	9	321
3	HFrEF	高敏 2020	干预组优于对照组	低	16	549
4	CHF	高蕙 2024	干预组优于对照组	低	15	544
5	NYHA I-Ⅲ	崔华 2020	干预组优于对照组	低	17	1228
6	CHF	武俊英 2017	干预组优于对照组	极低	24	3647
7	HFpEF	骆荣 2021	干预组优于对照组	极低	9	604
8	NYHA I-Ⅲ	安晶晶 2013	干预组优于对照组	极低	14	802
9	HFrEF	候书贤 2019	干预组优于对照组	低	22	1449
10	HFrEF（CRT/ICD）	马骋宇 2021	干预组优于对照组	低	12	1670
11	CHF	仲琳 2022	干预组优于对照组	低	11	1201
12	NYHA Ⅱ-Ⅲ	朱冬梅 2020	干预组优于对照组	低	12	812
13	CHF	宋宗惠 2023	干预组优于对照组	低	16	1123
14	HFpEF+HFrEF	Xiaodan Gong 2022	干预组优于对照组	低	6	270
15	CHF	Dawei Lv 2022	干预组优于对照组	低	9	752
16	HFrEF	Denny Maurits Ruku 2022	干预组优于对照组	低	9	299
17	HFpEF	Yuan Guo 2022	干预组优于对照组	极低	16	838
18	HFpEF	Mansueto Gomes Neto 2024	干预组优于对照组	极低	19	720
19	HFpEF	Aristi Boulmpou 2022	干预组优于对照组	极低	11	515
20	HF	Gustavo S. Ribeiro 2022	干预组优于对照组	极低	3	98
21	NYHA I-Ⅲ	Stuart Fisher 2021	干预组优于对照组	低	17	485
23	HFrEF	Daxin Li 2021	干预组优于对照组	低	17	617
24	HFrEF	Aliya Amirova 2021	干预组优于对照组	低	12	3356
25	HF	Geovana de Almeida Righi 2011	干预组优于对照组	低	28	1308
26	HF（CRT）	Ran Guo 2021	干预组优于对照组	极低	7	235
27	HFrEF+HFmrEF	Anwar Santoso 2020	干预组优于对照组	低	13	2997
28	HF（CRT）	Zhang-bing Chen 2019	干预组优于对照组	低	4	157
29	HFpEF	Mansueto Gomes Neto 2019	干预组优于对照组	极低	7	399
30	HFpEF+HFrEF	Hafiz M. Imran 2019	两组无明显差异	高	31	1791
31	HF	Bruna T. S. Araújo 2019	两组无明显差异	极低	5	96
32	HFrEF	Mansueto Gomes Neto 2019	干预组优于对照组	低	39	2008
33	HFpEF+HFrEF	Rod S. Taylor 2019	两组无明显差异	低	44	5783
34	HFrEF	Birna Bjarnason-Wehrens 2020	两组无明显差异	极低	25	4481
35	HFpEF	Rod S Taylor 2019	两组无明显差异	低	37	3900
36	CHF	Incare Correa De Jesus 2020	干预组优于对照组	极低	10	401
37	HFmrEF+HFpEF	Hidekatsu Fukuta 2019	干预组优于对照组	极低	8	436
39	HFrEF	Wesley J. Tucker 2019	干预组优于对照组	极低	18	1078
40	HFrEF	Mansueto Gomes Neto 2018	干预组优于对照组	极低	5	138
41	HF	Oriana Ciani 2018	干预组优于对照组	低	31	4784
42	HFrEF	Katie Palmer 2018	干预组优于对照组	极低	40	5411
43	HF	Ismael Ballesta Garcı´a 2018	两组无明显差异	低	10	174
44	HFrEF	Mansueto Gomes Neto 2018	两组无明显差异	极低	13	411
45	HF	M. J. Pearson 2018	干预组优于对照组	低	18	1665
46	HFrEF+HFmrEF	Francisco V. Santos 2017	干预组优于对照组	高	59	5075
47	NYHA I-Ⅲ	M. J. Pearson 2017	两组无明显差异	低	20	960
48	CHF	María Javiera Saavedra 2018	干预组优于对照组	低	5	132
49	HF	Bin Xie 2017	干预组优于对照组	低	10	206
50	HFrEF+HFmrEF	Qiang Gu 2017	干预组优于对照组	低	13	918
51	HFrEF	M.J. Pearson 2016	干预组优于对照组	低	16	529
52	HFrEF	Catherine Giuliano 2016	干预组优于对照组	低	10	240
53	HFpEF	Erick Chan 2017	干预组优于对照组	低	8	317
54	HFrEF	Cecilia Ostman 2016	干预组优于对照组	低	25	2385
55	NYHA I-Ⅲ	Justien Cornelis MSc 2016	干预组优于对照组	低	20	811
56	HFrEF	D. Jewiss 2016	干预组优于对照组	低	27	2321
57	NYHA Ⅱ-Ⅲ	Mansueto Gomes Neto 2015	干预组优于对照组	极低	6	153
58	HFrEF	Julie A. Adsett 2015	两组无明显差异	低	8	156
59	HFpEF	Gudrun Dieberg 2015	干预组优于对照组	低	7	258
60	HFmrEF	Hidekatsu Fukuta 2014	干预组优于对照组	低	5	245
61	HFmrEF+HFpEF	Ambarish Pandey 2016	干预组优于对照组	低	6	276
62	HFrEF+HFmrEF	Rong-Hui Tu1 2014	干预组优于对照组	低	16	3226
63	HFrEF	Hashbullah Ismail 2013	干预组优于对照组	低	74	5877
64	HFrEF+HFmrEF	Yan-Ming Chen 2013	干预组优于对照组	低	7	530
65	HFrEF+HFmrEF	Gerson Cipriano Jr 2013	干预组优于对照组	低	8	408
66	HFrEF	Mark J. Haykowsky 2013	干预组优于对照组	低	7	168
67	HF	Neil A. Smart 2013	干预组优于对照组	低	13	446
68	HFrEF	Edward J. Davies 2010	两组无明显差异	低	19	3647
69	CHF	Rita Hwang 2009	干预组优于对照组	极低	19	1069
70	HFrEF	Mark J. Haykowsky 2007	干预组优于对照组	低	14	812
71	HF	ExTraMATCH Collaborative 2004	干预组优于对照组	低	9	801
72	HFpEF	Sneha Annie Sebastian 2024	干预组优于对照组	低	7	346
73	NYHA Ⅱ-Ⅲ	Xiwei Huang 2023	干预组优于对照组	低	15	1352
74	NYHA I-Ⅲ	Zuo Qi 2024	干预组优于对照组	低	16	1443
75	HFpEF+HFrEF	Cal D Molloy 2023	干预组优于对照组	低	60	8728
76	NYHA I-Ⅳ	Shweta Gore1 2023	干预组优于对照组	低	11	1523
77	NYHA I-Ⅲ	Shengyuan Gu 2023	两组无明显差异	低	16	661
78	CHF	Fengying Wang 2023	两组无明显差异	低	8	570
79	HFrEF	Yilun Li 2024	干预组优于对照组	低	82	4574
80	NYHA I-Ⅳ	Ruku-Denny Maurits 2023	干预组优于对照组	低	15	1503
81	AHF	Qian Liang 2023	干预组优于对照组	低	12	1215
83	HFpEF+HFrEF	Masatsugu Okamura 2023	干预组优于对照组	中	15	557
84	HFpEF	Tariq Jamal Siddiqi 2023	干预组优于对照组	低	3	150
85	NYHA I-Ⅲ	Mengqiao Dai 2023	干预组优于对照组	低	21	1665
86	HFrEF	Ping Lai 2023	干预组优于对照组	低	3	150
87	HFrEF	Tao Wang 2023	干预组优于对照组	高	25	1284
88	NYHA I-Ⅳ	Wei-ying Yang 2023	干预组优于对照组	中	8	648
89	HFpEF	Billy Lin 2022	干预组优于对照组	中	15	579
90	HFpEF	Iván Cavero-Redondo 2023	干预组优于对照组	高	11	634
91	HF+CHF	ZeQuan Wang 2018	干预组优于对照组	低	12	516
92	HF	Ruth Taylor-Piliae 2020	干预组优于对照组	低	6	229
93	AHF	Yingtong Meng 2022	干预组优于对照组	高	13	1466
94	HFpEF+HFrEF	Xiankun Chen 2024	干预组优于对照组	中	15	553
95	NYHA I-Ⅳ	Xiankun Chen 2020	干预组优于对照组	中	33	2465
96	HFpEF+HFrEF	Rod S. Taylor 2021	干预组优于对照组	中	13	3990
97	HFrEF+HFmrEF	Lei Pan 2013	两组无明显差异	低	4	242
98	HFrEF	Benno A.F. van Tol 2006	干预组优于对照组	中	35	1486
99	NYHA I-Ⅲ	Xiu Zhang 2022	两组无明显差异	低	5	1119
100	NYHA I-Ⅲ	Parin Shah 2017	两组无明显差异	极低	6	136
101	HFrEF	Chien-Tzu Lee 2017	两组无明显差异	低	6	268
102	HF	Victoria Segovia 2017	干预组优于对照组	低	11	352
103	HFrEF	Chung-Yin Hsu 2015	干预组优于对照组	低	8	280
105	HFrEF+HFmrEF	Yan-Ming Chen 2012	干预组优于对照组	低	4	331
106	HFrEF	Suzan van der Meer 2011	干预组优于对照组	高	22	3826
107	CHF	Yan-Ming Chen 2012	干预组优于对照组	低	4	106
108	HF	Neil A. Smart 2011	干预组优于对照组	极低	11	352
109	HFrEF	Chueh-Lung Hwang 2010	干预组优于对照组	中	8	241
110	HFrEF+HFmrEF	N.A. Smart 2010	干预组优于对照组	低	9	463
111	NYHA Ⅱ-Ⅲ	Chen-Lin Chien 2008	干预组优于对照组	低	10	648
112	CHF	Ffion Lloyd-Williams 2002	干预组优于对照组	低	31	1010
113	HF	Donato Giuseppe Leoa 2024	两组无明显差异	低	6	637
114	HFrEF+HFmrEF	Bradley A. Morris1 2024	干预组优于对照组	低	18	1119
115	HFpEF+HFrEF	Kara Callum 2024	两组无明显差异	低	16	1094
116	HFrEF+HFmrEF	Kevin Hong 2022	干预组优于对照组	低	14	879
117	HF	Yaser Alikhajeh 2024	干预组优于对照组	中	16	349

## Sheet: Sheet7
				1	2	3	4	5	6	7
序号	第一作者	年份	结局指标	心肺功能	运动能力	生活质量	炎症因子	中医症状评分	心理状态评分	其他（有效性、不良事件、死亡率、入院率、发病率）
1	王瑶	2019	1、明尼苏达心衰生存质量表（MLHFQ）；2、6min 步行距离（6MWT）；3、左心室射血分数（LVEF）	是	是	是	否	否	否	否
2	李云曌	2022	1、peak VO2；2、气体交换率RER；3、LVEF；4、左室舒张末期容积 LVEDV；5、左室舒张末期内径LVEDD；	是	是	否	否	否	否	否
3	高敏	2020	心率 (HR)、每搏输出量 (SV)、心输出量 (CO)、全身血管阻力 (SVR)、峰值 VO2、左心室舒张末期直径 (LVEDD)、左心室收缩末期直径 (LVESD) 和左心室射血分数 (LVEF)、生活质量 (QOL) 和 6 分钟步行测试 (MWT) 距离	是	是	是	否	否	否	否
4	高蕙	2024	1、peak VO2；2、6MWD；3、呼吸困难评分	否	是	否	否	否	否	否
5	崔华	2020	RMSSD（心脏功能指标）、HF、LF 和 LF/HF	是	是	否	否	否	否	否
6	武俊英	2017	心脏自主神经平衡：2 分钟的心率恢复（HRR）、心率变异性（HRV)	是	是	否	否	否	否	否
7	骆荣	2021	亚极量运动	否	是	否	否	否	否	否
8	安晶晶	2013	VO2max、6 分钟步行测试和生活质量	否	是	是	否	否	否	否
9	候书贤	2019	6MWD) 或 12 分钟步行距离 (12MWD) 为单位评估亚最大运动能力（介于最大运动能力和有氧耐力之间的运动能力，它涉及到在进行高强度运动时，身体能够持续运动一段时间而不至于达到力竭的状态）	否	是	否	否	否	否	否
10	马骋宇	2021	促炎细胞因子：TNF-a	否	否	否	是	否	否	否
11	仲琳	2022	1、 6WMT；2、左心室射血分数；3、peak VO2	是	是	否	否	否	否	否
12	朱冬梅	2020	1、明尼达生活质量量表（MLHFQ）	否	否	是	否	否	否	否
13	宋宗惠	2023	BNP、NT-pro-BNP	否	否	否	是	否	否	否
14	Xiaodan Gong	2022	1、 6WMT；2、VO2max；3、明尼苏达心力衰竭问卷的分数	否	是	是	否	否	否	否
15	Dawei Lv	2022	安全性：降低再入院率、降低死亡率、降低发病率	否	否	否	否	否	否	是
16	Denny Maurits Ruku	2022	6WMT、加速度	否	是	否	否	否	否	否
17	Yuan Guo	2022	VO2 peak；部分恢复正常肌纤维结构并减少炎症（TNF-alpha、IL-1、IL-6 、IGF-1）	否	是	否	是	否	否	否
18	Mansueto Gomes Neto	2024	VO2peak、LVEF 和 HRQoL	是	是	否	否	否	否	否
19	Aristi Boulmpou	2022	FC 和 QOL	是	否	是	否	否	否	否
20	Gustavo S. Ribeiro	2022	VO2peak、静息心率心率、（b）每搏输出量和（c）心输出量	是	是	否	否	否	否	否
21	Stuart Fisher	2021	1、LVEF；2、改善NYHA心功能分级；3、生活质量；4、BNP；5、6min步行距离	是	是	是	否	否	否	否
23	Daxin Li	2021	1、VO2peak；2、左室射血分数LVEF；3、N端脑利钛前体NT-proBNP；4、6MWD；	是	是	否	否	否	否	否
24	Aliya Amirova	2021	1、血流介导的扩张FMD；	是	否	否	否	否	否	否
25	Geovana de Almeida Righi	2021	1、左室收缩末期容积；2、右室射血分数；3、脑钠肽；4、左室舒张末期容积；5、C反应蛋白；6、脑钠肽	是	否	否	是	否	否	否
26	Ran Guo	2021	1、上下肢肌肉力量；2、VO2 peak	否	是	否	否	否	否	否
27	Anwar Santoso	2020	1、peak VO2；2、VAT通气无氧阈值；3、6 分钟步行测试的行进距离；4、VE/VCO2,早期舒张二尖瓣流入量与环速度的比值;5、简明 36 表身体成分评分和明尼苏达心力衰竭生活问卷总分（不显著）；6舒张早期与晚期二尖瓣峰值流速比、舒张早期二尖瓣环速度和左心房容积指数、E/e、E/A、E、LAVI	是	是	是	否	否	否	否
28	Zhang-bing Chen	2019	1、VO2 peak；	否	是	否	否	否	否	否
29	Mansueto Gomes Neto	2019	1、VO2 peak；2、6min步行距离；3、E/e	是	是	否	否	否	否	否
30	Hafiz M. Imran	2019	1、峰值耗氧量pVO2；2、收缩压；3、舒张压；4、6min 步行距离（6MWT）；5、左 室 射 血 分 数LVEF	是	是	否	否	否	否	否
31	Bruna T. S. Araújo	2019	1、VE/VCO2；2、peak VO2	是	是	否	否	否	否	否
32	Mansueto Gomes Neto	2019	1、下肢力量（腿部力量、膝关节伸肌）2、上肢力量（胸肌、背阔肌、组合肌肉力量）、3、peak VO2；4、6MWD；5、QoL;6、LVEF；7、静息心率bmp	是	是	是	否	否	否	否
33	Rod S. Taylor	2019	1、VO2peak；2、左室射血分数LVEF；3、6MWD；	是	是	否	否	否	否	否
34	Birna Bjarnason-Wehrens	2020	1、有效	否	否	否	否	否	否	是
35	Rod S Taylor	2019	1、VO2 peak；2、股四头肌肌肉强度	否	是	否	否	否	否	否
36	Incare Correa De Jesus	2020	1、VO2 peak；2、最大工作量、运动持续时间；3、左室射血分数LVEF、4、(HRQoL) (明尼苏达心衰患者生活质量问卷 [MLHFQ]	是	是	是	否	否	否	否
37	Hidekatsu Fukuta	2019	1、NT-pro-BNP ；2、VE/VCO2 slope；3、Peak VO2 (mL/kg/min)；4、Maximal workload (watt)；5、LVEF (%)	是	是	否	否	否	否	否
39	Wesley J. Tucker	2019	1、peak VO2；2、LVEF	是	是	否	否	否	否	否
40	Mansueto Gomes Neto	2018	1、peak VO2；2、HRQoL；3、VE/VCO2 Slope.	是	是	是	否	否	否	否
41	Oriana Ciani	2018	1、峰值摄氧量PeakVO2 ；2、 左室射血分数 LVEF ；3、峰值功率PeakWR ；4、 6MWD；5、生活质量评分MLHFQ；6、CO2通气当量斜率VE/VCO2Slope ；7、抑郁量表评分HADS 或 ZDRS；8、不良事件	是	是	是	否	否	是	是
42	Katie Palmer	2018	家庭VS常规：peak VO2、HRQoL) (明尼苏达心衰患者生活质量问卷 [MLHFQ] 家庭+中心VS常规：peak VO2；家庭VS中心：peak VO2、HRQoL)	否	是	是	否	否	否	否
43	Ismael Ballesta Garcı´a	2018	1、peak VO2；2、HRQoL) (明尼苏达心衰患者生活质量问卷 [MLHFQ]；3、LVEF	是	是	是	否	否	否	否
44	Mansueto Gomes Neto	2018	1、peak VO2；2、肌肉力量；3、HRQoL	否	是	是	否	否	否	否
45	M. J. Pearson	2018	1、全因住院率；2、HRQoL	否	否	是	否	否	否	是
46	Francisco V. Santos	2017	1、peak VO2；2、健康相关生活质量：堪萨斯城心肌病问卷 (KCCQ)；3、全因死亡率	否	是	是	否	否	否	是
47	M. J. Pearson	2017	1、VO2peak；2、6MWT；3、HRQoL；4、MLHFQ；5、死亡率和住院率	否	是	是	否	否	否	是
48	María Javiera Saavedra	2018	1、peak VO2；	否	是	否	否	否	否	否
49	Bin Xie	2017	1、peak VO2；2、6MWD；3、MLHFQ 评分；4、EF	是	是	是	否	否	否	否
50	Qiang Gu	2017	1、LVEF；2、peak VO2；3、LV 舒张末期容量；	是	是	否	否	否	否	否
51	M.J. Pearson	2016	1、pVO2；2、6分钟步行距离；3、呼吸困难评分	是	是	否	否	否	否	否
52	Catherine Giuliano	2016	1、peak VO2；2、6MWT ；3、 最大吸气压力MIP	是	是	否	否	否	否	否
53	Erick Chan	2017	1、peak VO2；2、HRQoL ；3、(明尼苏达心衰患者生活质量问卷 [MLHFQ]	否	是	是	否	否	否	否
54	Cecilia Ostman	2016	1、(明尼苏达心衰患者生活质量问卷 [MLHFQ] ；2、6MWD	否	是	是	否	否	否	否
55	Justien Cornelis MSc	2016	1、peak VO2（在每周运动次数≥3，周期≥6周，每次运动30-60min，最大摄氧量≥40%，运动/间歇比≥1.33）	否	是	否	否	否	否	否
56	D. Jewiss	2016	1、peak VO2	否	是	否	否	否	否	否
57	Mansueto Gomes Neto	2015	1、炎症标志物：TNF-α、IL-6、CRP	否	否	否	是	否	否	否
58	Julie A. Adsett	2015	1、peak VO2；2、LVEF ；3、 LVEDV 左心室舒张末期容积	是	是	否	否	否	否	否
59	Gudrun Dieberg	2015	副交感神经活动1、1分钟心率恢复HRR1；2、正常心跳之间连续差异的均方根 (RMSSD (ms))；3、短期心率变异性 (HRV) 参数4、肌肉交感神经活动 (MSNA) 爆发次数/分钟和MSNA 爆发次数/100 次心跳下降。HRR、HRV 和 MSNA	是	是	否	否	否	否	否
60	Hidekatsu Fukuta	2014	1、肌肉交感神经活动 (MSNA) 爆发次数/分钟，实验组每分钟爆发次数显著减少	否	是	否	否	否	否	否
61	Ambarish Pandey	2016	1、peak VO2；	否	是	否	否	否	否	否
62	Rong-Hui Tu1	2014	1、6 分钟步行距离（6MWD）；2、 生活质量（MLHF）3、peak VO2；4、脑钠肽 BNP 和氨基末端脑钠肽前体 NT-pro BNP；5、左室射血分数 LVEF；6、左心室舒张末期内径（LVEDD）；7、血压；8、 心率	是	是	否	否	否	否	否
63	Hashbullah Ismail	2013	1、6 分钟步行距离（6MWD）；2、 生活质量（MLHFQ）3、左室射血分数 LVEF；4、 B 型利钠肽；5、血压和峰值摄氧量 (VO2)	是	是	是	否	否	否	否
64	Yan-Ming Chen	2013	血管内皮功能1、血流介导扩张 (FMD)；2、EPCs ，CD34+/KDR+；	是	否	否	否	否	否	否
65	Gerson Cipriano Jr	2013	1、peak VO2；2、6MWD；	否	是	否	否	否	否	否
66	Mark J. Haykowsky	2013	1、peak VO2；2、最大心率变化；3、6MWD；4、舒张功能： E/A 、 E/E’ 5、(MLHFQ)	是	是	是	否	否	否	否
67	Neil A. Smart	2013	1、MLWHF	否	否	是	否	否	否	否
68	Edward J. Davies	2010	1、生活质量 (QOL) ；2、LVEDD 和 LVEF	是	否	是	否	否	否	否
69	Rita Hwang	2009	1、peak VO2	否	是	否	否	否	否	否
70	Mark J. Haykowsky	2007	1、 6WMT；2、肌肉强度；3、peak VO2、舒张压	是	是	否	否	否	否	否
71	ExTraMATCH Collaborative	2004	1、6 分钟步行距离（6MWD）；2、峰值功率； 3、VO2peak、肌肉力量和生活质量（无差异）	否	是	否	否	否	否	否
72	Sneha Annie Sebastian	2024	VO2peak、VE/VCO2、最大心率、6 分钟步行测试 (6MWT)、舒张功能（E/A 和 E/E' 比率、减速时间 (DT)）、明尼苏达心力衰竭生活质量问卷 (MLHFQ)、简明健康调查表 (36)	是	是	是	否	否	否	否
73	Xiwei Huang	2023	1、死亡率；2、住院率；3、明尼苏达心衰生存质量表（MLHFQ）	否	否	是	否	否	否	是
74	Zuo Qi	2024	1、peak VO2；2、6MWD；3、MLHFQ；	否	是	是	否	否	否	否
75	Cal D Molloy	2023	1、peak VO2；2、6MWD；3、MLHFQ；	否	是	是	否	否	否	否
76	Shweta Gore1	2023	1、抑郁	否	否	否	否	否	是	否
77	Shengyuan Gu	2023	1、peak VO2，高强度训练比基线提高了23%，剧烈强度提高了 8%，中等强度提高了13%，低强度训练提高了7%	否	是	否	否	否	否	否
78	Fengying Wang	2023	1、peak VO2；2、6MWD；3、健康相关生活质量 (HRQoL)	否	是	是	否	否	否	否
79	Yilun Li	2024	NTproBNP 和 VE/VCO2 斜率	是	否	否	否	否	否	否
80	Ruku-Denny Maurits	2023	1、peak VO2	否	是	否	否	否	否	否
81	Qian Liang	2023	1、peak VO2	否	是	否	否	否	否	否
83	Masatsugu Okamura	2023	1、HRQoL	否	否	是	否	否	否	否
84	Tariq Jamal Siddiqi	2023	1、6MWD；2、peak VO2；3、锻炼持续时间	否	是	否	否	否	否	否
85	Mengqiao Dai	2023	1、peak VO2；2、6MWD；3、MLHFQ 评分；4、左心室射血分数LVEF；5、左房室瓣舒张早期与晚 期血流速度峰值的比值E/A；6、左房室瓣舒张早期血流与环速度的比值E/e'	是	是	是	否	否	否	否
86	Ping Lai	2023	有氧运动训练可逆转临床稳定患者的心室重塑，1、（有氧训练）EF、EDV、ESV	是	否	否	否	否	否	否
87	Tao Wang	2023	全因死亡率	否	否	否	否	否	否	是
88	Wei-ying Yang	2023	1、peak VO2；2、 SF-36 ；3、动脉弹性、动脉顺应性、MLWHF、E/A、 E/e′.	是	是	是	否	否	否	否
89	Billy Lin	2022	NT-proBNP、LVEF、6 分钟步行测试、MLHFQ、临床有效性和不良事件发生	是	是	是	否	否	否	是
90	Iván Cavero-Redondo	2023	左心室功能：1、LV 舒张末期直径 (LVEDD) ；左心房容积指数 (LAVI)、左心室收缩末期直径 (LVESD)、E/e′ E/A、舒张末期容积 (EDV)、收缩末期容积 (ESV)、左心室射血分数 (LVEF) 和 LV 质量	是	否	否	否	否	否	否
91	ZeQuan Wang	2018	全因死亡率；全因住院率；HRQoL	否	否	是	否	否	否	是
92	Ruth Taylor-Piliae	2020	1、6 分钟步行测试；2、MLHFQ；3、peak VO2	否	是	是	否	否	否	否
93	Yingtong Meng	2022	1、peak VO2	否	是	否	否	否	否	否
94	Xiankun Chen	2024	1、生活质量	否	否	是	否	否	否	否
95	Xiankun Chen	2020	1、6MWD；2、左心室射血分数；3、peak VO2；4、生活质量；5、静息心率；6、N末端促B型利钠肽；	是	是	是	否	否	否	否
96	Rod S. Taylor	2021	1、血浆 NT-proBNP 浓度；2、LVEF 值	是	否	否	否	否	否	否
97	Lei Pan	2013	生活质量 (HRQOL)、六分钟步行测试 (6MWT) 和氧耗量 (VO2) 峰值	否	是	是	否	否	否	否
98	Benno A.F. van Tol	2006	6MWD；明尼苏达心力衰竭生活问卷总分、简明 36 表身体成分评分、全因再入院率、左心室射血分数 (LVEF) 和死亡率	是	是	是	否	否	否	是
99	Xiu Zhang	2022	1、peak VO2；2、AT VO2, VE/VCO2 slope, and QOL)	是	是	是	否	否	否	否
100	Parin Shah	2017	1、peak VO2；2、左心房容积指数 (LAVI)、呼吸交换率 (RER)、VE/CO2 slope	是	是	否	否	否	否	否
101	Chien-Tzu Lee	2017	1、peak VO2；2、左心室射血分数LVEF；3、6 分钟步行距离；4、生活质量；5、CHF 患者的单项中医症状评分	是	是	是	否	是	否	否
102	Victoria Segovia	2017	E/A 比率衡量的舒张功能	是	否	否	否	否	否	否
103	Chung-Yin Hsu	2015	左心室射血分数、左心室舒张末期直径、左心室收缩末期直径、peak VO2	是	是	否	否	否	否	否
105	Yan-Ming Chen	2012	1、MLHFQ；2、6MWT	否	是	是	否	否	否	否
106	Suzan van der Meer	2011	1、peak VO2；2、 VE/VCO2 slope；3、工作量；4、无氧阈值	是	是	否	否	否	否	否
107	Yan-Ming Chen	2012	1、LVEF；2、VO2peak；3、AT	是	是	否	否	否	否	否
108	Neil A. Smart	2011	运动能力参数：1、peak VO2；2、运动负荷；3、运动时间；4、峰值心率；5、6分钟步行距离；心脏功能参数总体无差异：二尖瓣/二尖瓣环速度、e′、 E/e′、	是	是	否	否	否	否	否
109	Chueh-Lung Hwang	2010	1、peak VO2、肌肉力量和 6 分钟步行距离、生活质量；抑郁和睡眠结果	否	是	否	否	否	是	否
110	N.A. Smart	2010	生活质量、减少抑郁、提高运动能力、降低 B 型利钠肽	是	是	是	否	否	是	否
111	Chen-Lin Chien	2008	6 分钟步行距离、短期体能表现量表评分、N 末端 B 型利钠肽原、明尼苏达心力衰竭生活质量问卷、堪萨斯城心肌病问卷、日常生活活动能力、全因再入院率、左心室射血分数、心衰相关再入院率、全因死亡率	是	是	是	否	否	否	是
112	Ffion Lloyd-Williams	2002	VO2peak、VE_peak 、VE/VCO2slope、E/e' ratio	是	是	否	否	否	否	否
113	Donato Giuseppe Leoa	2024	VO2peak、6MWD、MLHFQ、LVEF、BNP	是	是	否	否	否	否	否
114	Bradley A. Morris1	2024	1、MLHFQ；2、6MWT ；3、标准化运动能力评分；	否	是	是	否	否	否	否
115	Kara Callum	2024	QoL、TC 与 N 端脑钠肽前体、收缩压、舒张压、6 分钟步行距离、峰值摄氧量	是	是	是	否	否	否	否
116	Kevin Hong	2022	MLWHFQ、VO2peak、Watt、AT、6-MWD、HR、SBP、EDV	是	是	是	否	否	否	否
117	Yaser Alikhajeh	2024	VO2peak、6MWD	否	是	否	否	否	否	否

## Sheet: Sheet4
	Yes	Partial Yes	No
Item 1	113	0	0		1. Did the research questions and inclusion criteria for the review include the components of PICO? 2⁎. Did the report of the review contain an explicit statement that the review methods were established prior to the conduct of their review, and did the report justify any significant deviations from the protocol? 3. Did the review authors explain their selection of the study designs for inclusion…
Item 2*	32	81	0
Item 3	113	0	0
Item 4*	1	112	0
Item 5	112	0	1
Item 6	112	0	1
Item 7*	37	0	76
Item 8	99	14	0
Item 9*	110	0	3
Item 10	16	0	97
Item 11*	112	0	1
Item 12	112	0	1
Item 13*	112	0	1
Item 14	110	0	3
Item 15*	71	0	42
Item 16	2	0	111

## Sheet: Sheet5
表1 纳入系统评价/Meta分析的基本特征
基本特征	文献数量（篇）	占比
发表年份
2010年以前	9	0.079646
2011年-2020年	59	0.522124
2021年-2024年	45	0.39823
第一作者国家
中国	45	0.39823
澳大利亚	16	0.141593
英国	13	0.115044
巴西	12	0.106195
美国	8	0.0707965
其他国家（10国）	19	0.168142
心力衰竭类型
急性心衰（AHF）	2	0.0176991
慢性心衰（CHF）	12	0.106195
射血分数保留型心力衰竭(HFpEF)	12	0.106195
射血分数中等型心力衰竭(HFmrEF)	1	0.00884956
射血分数降低型心力衰竭(HFrEF)	30	0.265487
HFmrEF+HFpEF	2	0.0176991
HFpEF+HFrEF	8	0.0707965
HFrEF+HFmrEF	11	0.0973451
NYHA I-Ⅲ级	11	0.0973451
NYHA Ⅱ-Ⅲ级	4	0.0353982
未分级心衰（HF）	20	0.176991
干预措施
有氧运动	6	0.0530973
间歇训练	19	0.168142
阻力训练	5	0.0442478
耐力训练	1	0.00884956
传统功法	10	0.0884956
水上运动	4	0.0353982
运动游戏	1	0.00884956
吸气肌训练	2	0.0176991
混合型运动	48	0.424779
数字远程康复运动	1	0.00884956
不指定运动类型的康复训练	16	0.141593
结局指标
心肺功能	61	0.539823
运动能力	89	0.787611
生活质量	48	0.424779
炎症因子	5	0.0442478
中医症状评分	1	0.00884956
心理状态	4	0.0353982
其他（有效性、不良事件、死亡率、入院率、发病率）	12	0.106195
偏移风险评估工具
Cochrane偏倚风险评估工具	60	0.530973
Jadad量表	10	0.0884956
JBI评分	3	0.0265487
PEDro量表	25	0.221239
TESTEX 量表	13	0.115044
Downs和Black质量指数检查表	1	0.00884956
德尔菲列表评分	1	0.00884956
是否描述干预时间
是	104	0.920354
否	9	0.079646
安全性评价
干预组优于对照组	95	0.840708
两组无明显差异	18	0.159292
干预组劣于对照组	0	0

## Sheet: Sheet8
	1	2	3	4	5	6	7
疾病类型	心肺功能	运动能力	生活质量	炎症因子	中医症状评分	心理状态评分	其他（有效性、不良事件、死亡率、入院率、发病率）
NYHA I-Ⅲ	1	1	1	0	0	0	0
NYHA I-Ⅲ	1	1	0	0	0	0	0
NYHA I-Ⅲ	0	1	1	0	0	0	0
NYHA I-Ⅲ	1	1	1	0	0	0	0
NYHA I-Ⅲ	0	1	1	0	0	0	1
NYHA I-Ⅲ	0	1	0	0	0	0	0
NYHA I-Ⅲ	0	1	1	0	0	0	0
NYHA I-Ⅲ	0	1	0	0	0	0	0
NYHA I-Ⅲ	1	1	1	0	0	0	0
NYHA I-Ⅲ	1	1	1	0	0	0	0
NYHA I-Ⅲ	1	1	0	0	0	0	0
	0.545455	1	0.636364	0	0	0	0.0909091
NYHA Ⅱ-Ⅲ	0	0	1	0	0	0	0
NYHA Ⅱ-Ⅲ	0	0	0	1	0	0	0
NYHA Ⅱ-Ⅲ	0	0	1	0	0	0	1
NYHA Ⅱ-Ⅲ	1	1	1	0	0	0	1
	0.25	0.25	0.75	0.25	0	0	0.5
HFrEF+HFmrEF	1	1	1	0	0	0	0
HFrEF+HFmrEF	0	1	1	0	0	0	1
HFrEF+HFmrEF	1	1	0	0	0	0	0
HFrEF+HFmrEF	1	1	0	0	0	0	0
HFrEF+HFmrEF	1	0	0	0	0	0	0
HFrEF+HFmrEF	0	1	0	0	0	0	0
HFrEF+HFmrEF	0	1	1	0	0	0	0
HFrEF+HFmrEF	0	1	1	0	0	0	0
HFrEF+HFmrEF	1	1	1	0	0	1	0
HFrEF+HFmrEF	0	1	1	0	0	0	0
HFrEF+HFmrEF	1	1	1	0	0	0	0
	0.545455	0.909091	0.636364	0	0	0.0909091	0.0909091
HFrEF	1	1	0	0	0	0	0
HFrEF	1	1	1	0	0	0	0
HFrEF	0	1	0	0	0	0	0
HFrEF	0	0	0	1	0	0	0
HFrEF	0	1	0	0	0	0	0
HFrEF	1	1	0	0	0	0	0
HFrEF	1	0	0	0	0	0	0
HFrEF	1	1	1	0	0	0	0
HFrEF	0	0	0	0	0	0	1
HFrEF	1	1	0	0	0	0	0
HFrEF	1	1	1	0	0	0	0
HFrEF	0	1	1	0	0	0	0
HFrEF	0	1	1	0	0	0	0
HFrEF	1	1	0	0	0	0	0
HFrEF	1	1	0	0	0	0	0
HFrEF	0	1	1	0	0	0	0
HFrEF	0	1	0	0	0	0	0
HFrEF	1	1	0	0	0	0	0
HFrEF	1	1	1	0	0	0	0
HFrEF	1	1	1	0	0	0	0
HFrEF	1	0	1	0	0	0	0
HFrEF	1	1	0	0	0	0	0
HFrEF	1	0	0	0	0	0	0
HFrEF	1	0	0	0	0	0	0
HFrEF	0	0	0	0	0	0	1
HFrEF	1	1	1	0	0	0	1
HFrEF	1	1	1	0	1	0	0
HFrEF	1	1	0	0	0	0	0
HFrEF	1	1	0	0	0	0	0
HFrEF	0	1	0	0	0	1	0
	0.666667	0.766667	0.366667	0.0333333	0.0333333	0.0333333	0.1
HFpEF+HFrEF	0	1	1	0	0	0	0
HFpEF+HFrEF	1	1	0	0	0	0	0
HFpEF+HFrEF	1	1	0	0	0	0	0
HFpEF+HFrEF	0	1	1	0	0	0	0
HFpEF+HFrEF	0	0	1	0	0	0	0
HFpEF+HFrEF	0	0	1	0	0	0	0
HFpEF+HFrEF	1	0	0	0	0	0	0
HFpEF+HFrEF	1	1	1	0	0	0	0
	0.5	0.625	0.625	0	0	0	0
HFpEF	0	1	0	0	0	0	0
HFpEF	0	1	0	1	0	0	0
HFpEF	1	1	0	0	0	0	0
HFpEF	1	0	1	0	0	0	0
HFpEF	1	1	0	0	0	0	0
HFpEF	0	1	0	0	0	0	0
HFpEF	0	1	1	0	0	0	0
HFpEF	1	1	0	0	0	0	0
HFpEF	1	1	1	0	0	0	0
HFpEF	0	1	0	0	0	0	0
HFpEF	1	1	1	0	0	0	1
HFpEF	1	0	0	0	0	0	0
	0.583333	0.833333	0.333333	0.0833333	0	0	0.0833333
HFmrEF+HFpEF	1	1	0	0	0	0	0
HFmrEF+HFpEF	0	1	0	0	0	0	0
	0.5	1	0	0	0	0	0
HFmrEF	0	1	0	0	0	0	0
	0	1	0	0	0	0	0
HF	1	1	0	0	0	0	0
HF	1	0	0	1	0	0	0
HF	0	1	0	0	0	0	0
HF	0	1	0	0	0	0	0
HF	1	1	0	0	0	0	0
HF	1	1	1	0	0	1	1
HF	1	1	1	0	0	0	0
HF	0	0	1	0	0	0	1
HF	1	1	1	0	0	0	0
HF	0	0	1	0	0	0	0
HF	0	1	0	0	0	0	0
HF	0	0	0	0	0	1	0
HF	0	1	0	0	0	0	0
HF	0	0	1	0	0	0	1
HF	0	1	1	0	0	0	0
HF	1	1	1	0	0	0	0
HF	1	0	0	0	0	0	0
HF	1	1	0	0	0	0	0
HF	1	1	0	0	0	0	0
HF	0	1	0	0	0	0	0
	0.5	0.7	0.4	0.05	0	0.1	0.15
CHF	0	1	0	0	0	0	0
CHF	1	1	0	0	0	0	0
CHF	1	1	0	0	0	0	0
CHF	0	0	0	1	0	0	0
CHF	0	0	0	0	0	0	1
CHF	1	1	1	0	0	0	0
CHF	0	1	0	0	0	0	0
CHF	0	1	0	0	0	0	0
CHF	0	1	1	0	0	0	0
CHF	1	1	1	0	0	0	0
CHF	1	1	0	0	0	0	0
CHF	1	1	0	0	0	0	0
	0.5	0.833333	0.25	0.0833333	0	0	0.0833333
AHF	0	1	0	0	0	0	0
AHF	0	1	0	0	0	0	0
	0	1	0	0	0	0	0

## Sheet: Sheet9
疾病类型	心肺功能	运动能力	生活质量	炎症因子	中医症状评分	心理状态评分	其他（有效性、不良事件、死亡率、入院率、发病率）
NYHA I-Ⅲ	0.545455	1	0.636364	0	0	0	0.0909091
NYHA Ⅱ-Ⅲ	0.25	0.25	0.75	0.25	0	0	0.5
HFrEF+HFmrEF	0.545455	0.909091	0.636364	0	0	0.0909091	0.0909091
HFrEF	0.666667	0.766667	0.366667	0.0333333	0.0333333	0.0333333	0.1
HFpEF+HFrEF	0.5	0.625	0.625	0	0	0	0
HFpEF	0.583333	0.833333	0.333333	0.0833333	0	0	0.0833333
HFmrEF+HFpEF	0.5	1	0	0	0	0	0
HFmrEF	0	1	0	0	0	0	0
HF	0.5	0.7	0.4	0.05	0	0.1	0.15
CHF	0.5	0.833333	0.25	0.0833333	0	0	0.0833333
AHF	0	1	0	0	0	0	0
									疾病类型	指标	均值		疾病类型	指标	均值
									NYHA I-Ⅲ	心肺功能	0.545455		1	1	0.545455
									NYHA I-Ⅲ	运动能力	1		1	2	1
									NYHA I-Ⅲ	生活质量	0.636364		1	3	0.636364
									NYHA I-Ⅲ	炎症因子	0		1	4	0
									NYHA I-Ⅲ	中医症状评分	0		1	5	0
									NYHA I-Ⅲ	心理状态评分	0		1	6	0
									NYHA I-Ⅲ	其他（有效性、不良事件、死亡率、入院率、发病率）	0.0909091		1	7	0.0909091
									NYHA Ⅱ-Ⅲ	心肺功能	0.25		2	1	0.25
									NYHA Ⅱ-Ⅲ	运动能力	0.25		2	2	0.25
									NYHA Ⅱ-Ⅲ	生活质量	0.75		2	3	0.75
									NYHA Ⅱ-Ⅲ	炎症因子	0.25		2	4	0.25
									NYHA Ⅱ-Ⅲ	中医症状评分	0		2	5	0
									NYHA Ⅱ-Ⅲ	心理状态评分	0		2	6	0
									NYHA Ⅱ-Ⅲ	其他（有效性、不良事件、死亡率、入院率、发病率）	0.5		2	7	0.5
									HFrEF+HFmrEF	心肺功能	0.545455		3	1	0.545455
									HFrEF+HFmrEF	运动能力	0.909091		3	2	0.909091
									HFrEF+HFmrEF	生活质量	0.636364		3	3	0.636364
									HFrEF+HFmrEF	炎症因子	0		3	4	0
									HFrEF+HFmrEF	中医症状评分	0		3	5	0
									HFrEF+HFmrEF	心理状态评分	0.0909091		3	6	0.0909091
									HFrEF+HFmrEF	其他（有效性、不良事件、死亡率、入院率、发病率）	0.0909091		3	7	0.0909091
									HFrEF	心肺功能	0.666667		4	1	0.666667
									HFrEF	运动能力	0.766667		4	2	0.766667
									HFrEF	生活质量	0.366667		4	3	0.366667
									HFrEF	炎症因子	0.0333333		4	4	0.0333333
									HFrEF	中医症状评分	0.0333333		4	5	0.0333333
									HFrEF	心理状态评分	0.0333333		4	6	0.0333333
									HFrEF	其他（有效性、不良事件、死亡率、入院率、发病率）	0.1		4	7	0.1
									HFpEF+HFrEF	心肺功能	0.5		5	1	0.5
									HFpEF+HFrEF	运动能力	0.625		5	2	0.625
									HFpEF+HFrEF	生活质量	0.625		5	3	0.625
									HFpEF+HFrEF	炎症因子	0		5	4	0
									HFpEF+HFrEF	中医症状评分	0		5	5	0
									HFpEF+HFrEF	心理状态评分	0		5	6	0
									HFpEF+HFrEF	其他（有效性、不良事件、死亡率、入院率、发病率）	0		5	7	0
									HFpEF	心肺功能	0.583333		6	1	0.583333
									HFpEF	运动能力	0.833333		6	2	0.833333
									HFpEF	生活质量	0.333333		6	3	0.333333
									HFpEF	炎症因子	0.0833333		6	4	0.0833333
									HFpEF	中医症状评分	0		6	5	0
									HFpEF	心理状态评分	0		6	6	0
									HFpEF	其他（有效性、不良事件、死亡率、入院率、发病率）	0.0833333		6	7	0.0833333
									HFmrEF+HFpEF	心肺功能	0.5		7	1	0.5
									HFmrEF+HFpEF	运动能力	1		7	2	1
									HFmrEF+HFpEF	生活质量	0		7	3	0
									HFmrEF+HFpEF	炎症因子	0		7	4	0
									HFmrEF+HFpEF	中医症状评分	0		7	5	0
									HFmrEF+HFpEF	心理状态评分	0		7	6	0
									HFmrEF+HFpEF	其他（有效性、不良事件、死亡率、入院率、发病率）	0		7	7	0
									HFmrEF	心肺功能	0		8	1	0
									HFmrEF	运动能力	1		8	2	1
									HFmrEF	生活质量	0		8	3	0
									HFmrEF	炎症因子	0		8	4	0
									HFmrEF	中医症状评分	0		8	5	0
									HFmrEF	心理状态评分	0		8	6	0
									HFmrEF	其他（有效性、不良事件、死亡率、入院率、发病率）	0		8	7	0
									HF	心肺功能	0.5		9	1	0.5
									HF	运动能力	0.7		9	2	0.7
									HF	生活质量	0.4		9	3	0.4
									HF	炎症因子	0.05		9	4	0.05
									HF	中医症状评分	0		9	5	0
									HF	心理状态评分	0.1		9	6	0.1
									HF	其他（有效性、不良事件、死亡率、入院率、发病率）	0.15		9	7	0.15
									CHF	心肺功能	0.5		10	1	0.5
									CHF	运动能力	0.833333		10	2	0.833333
									CHF	生活质量	0.25		10	3	0.25
									CHF	炎症因子	0.0833333		10	4	0.0833333
									CHF	中医症状评分	0		10	5	0
									CHF	心理状态评分	0		10	6	0
									CHF	其他（有效性、不良事件、死亡率、入院率、发病率）	0.0833333		10	7	0.0833333
									AHF	心肺功能	0		11	1	0
									AHF	运动能力	1		11	2	1
									AHF	生活质量	0		11	3	0
									AHF	炎症因子	0		11	4	0
									AHF	中医症状评分	0		11	5	0
									AHF	心理状态评分	0		11	6	0
									AHF	其他（有效性、不良事件、死亡率、入院率、发病率）	0		11	7	0

## Sheet: Sheet3
干预措施	心肺功能	运动能力	生活质量	炎症因子	中医症状评分	心理状态评分	其他（有效性、不良事件、死亡率、入院率、发病率）	疾病类型
不指定（康复训练）	1	1	0	0	0	0	0	CHF
不指定（康复训练）	0	0	1	0	0	0	0	NYHA Ⅱ-Ⅲ
不指定（康复训练）	0	0	0	0	0	0	1	CHF
不指定（康复训练）	1	0	0	0	0	0	0	HFrEF
不指定（康复训练）	1	1	0	0	0	0	0	HFpEF+HFrEF
不指定（康复训练）	0	1	0	0	0	0	0	HFpEF
不指定（康复训练）	0	1	0	0	0	0	0	HFrEF+HFmrEF
不指定（康复训练）	1	0	1	0	0	0	0	HFrEF
不指定（康复训练）	0	1	0	0	0	0	0	HF
不指定（康复训练）	0	1	1	0	0	0	0	NYHA I-Ⅲ
不指定（康复训练）	0	1	0	0	0	0	0	HF
不指定（康复训练）	0	1	0	0	0	0	0	AHF
不指定（康复训练）	0	0	0	0	0	0	1	HFrEF
不指定（康复训练）	0	1	0	0	0	0	0	AHF
不指定（康复训练）	1	0	0	0	0	0	0	HFpEF+HFrEF
不指定（康复训练）	1	1	0	0	0	0	0	CHF
	6	10	3	0	0	0	2
	0.46875	0.46875	0.304688	0	0	0	0.21875
传统功法	1	1	1	0	0	0	0	NYHA I-Ⅲ
传统功法	1	1	0	0	0	0	0	NYHA I-Ⅲ
传统功法	0	0	0	1	0	0	0	CHF
传统功法	1	1	0	0	0	0	0	HFrEF+HFmrEF
传统功法	0	0	1	0	0	0	1	NYHA Ⅱ-Ⅲ
传统功法	1	1	1	0	0	0	0	NYHA I-Ⅲ
传统功法	1	1	1	0	0	0	0	CHF
传统功法	0	1	1	0	0	0	0	HF
传统功法	1	1	1	0	0	0	0	HF
传统功法	0	1	1	0	0	0	0	HFrEF+HFmrEF
	6	8	7	1	0	0	1
	0.6	0.8	0.7	0.1	0	0	0.1
混合性运动	1	1	0	0	0	0	0	CHF
混合性运动	0	1	0	0	0	0	0	HFpEF
混合性运动	0	1	1	0	0	0	0	NYHA I-Ⅲ
混合性运动	0	1	0	0	0	0	0	HFrEF
混合性运动	0	0	0	1	0	0	0	HFrEF
混合性运动	0	1	0	1	0	0	0	HFpEF
混合性运动	1	1	0	0	0	0	0	HFpEF
混合性运动	1	0	1	0	0	0	0	HFpEF
混合性运动	1	1	0	0	0	0	0	HF
混合性运动	1	0	0	1	0	0	0	HF
混合性运动	1	1	1	0	0	0	0	HFrEF
混合性运动	1	1	0	0	0	0	0	HFpEF+HFrEF
混合性运动	0	0	0	0	0	0	1	HFrEF
混合性运动	1	1	1	0	0	0	0	CHF
混合性运动	1	1	0	0	0	0	0	HFmrEF+HFpEF
混合性运动	1	1	0	0	0	0	0	HFrEF
混合性运动	1	1	1	0	0	1	1	HF
混合性运动	0	1	1	0	0	0	0	HFrEF
混合性运动	0	0	1	0	0	0	1	HF
混合性运动	0	1	1	0	0	0	1	HFrEF+HFmrEF
混合性运动	0	1	1	0	0	0	1	NYHA I-Ⅲ
混合性运动	1	1	0	0	0	0	0	HFrEF
混合性运动	0	1	1	0	0	0	0	HFpEF
混合性运动	0	1	1	0	0	0	0	HFrEF
混合性运动	0	1	0	0	0	0	0	NYHA I-Ⅲ
混合性运动	0	1	0	0	0	0	0	HFrEF
混合性运动	1	1	0	0	0	0	0	HFpEF
混合性运动	0	1	0	0	0	0	0	HFmrEF+HFpEF
混合性运动	1	1	0	0	0	0	0	HFrEF+HFmrEF
混合性运动	1	0	0	0	0	0	0	HFrEF+HFmrEF
混合性运动	0	1	0	0	0	0	0	CHF
混合性运动	1	1	0	0	0	0	0	HFrEF
混合性运动	1	1	1	0	0	0	0	HFpEF
混合性运动	0	1	1	0	0	0	0	HFpEF+HFrEF
混合性运动	0	0	0	0	0	1	0	HF
混合性运动	1	0	0	0	0	0	0	HFrEF
混合性运动	1	1	1	0	0	0	1	HFpEF
混合性运动	0	0	1	0	0	0	1	HF
混合性运动	1	1	1	0	0	0	1	HFrEF
混合性运动	1	0	0	0	0	0	0	HF
混合性运动	1	1	0	0	0	0	0	HFrEF
混合性运动	0	1	1	0	0	0	0	HFrEF+HFmrEF
混合性运动	1	1	0	0	0	0	0	HFrEF
混合性运动	1	1	0	0	0	0	0	CHF
混合性运动	1	1	0	0	0	0	0	HF
混合性运动	1	1	1	0	0	1	0	HFrEF+HFmrEF
混合性运动	1	1	1	0	0	0	1	NYHA Ⅱ-Ⅲ
混合性运动	1	1	1	0	0	0	0	HFrEF+HFmrEF
	28	38	20	3	0	3	9
	0.486111	0.329861	0.486111	0.117188	0	0.117188	0.304688
间歇训练	1	1	0	0	0	0	0	HFrEF
间歇训练	1	1	1	0	0	0	0	HFrEF
间歇训练	0	1	1	0	0	0	0	HFpEF+HFrEF
间歇训练	1	1	0	0	0	0	0	HFrEF
间歇训练	1	1	0	0	0	0	0	HF
间歇训练	1	1	1	0	0	0	0	HF
间歇训练	0	1	1	0	0	0	0	HFrEF
间歇训练	1	1	1	0	0	0	0	HF
间歇训练	1	1	1	0	0	0	0	HFrEF
间歇训练	1	1	1	0	0	0	0	HFrEF
间歇训练	0	0	1	0	0	0	0	HF
间歇训练	0	1	0	0	0	0	0	NYHA I-Ⅲ
间歇训练	0	1	1	0	0	0	0	CHF
间歇训练	0	0	1	0	0	0	0	HFpEF+HFrEF
间歇训练	0	1	0	0	0	0	0	HFpEF
间歇训练	1	0	0	0	0	0	0	HFrEF
间歇训练	1	0	0	0	0	0	0	HFpEF
间歇训练	0	0	1	0	0	0	0	HFpEF+HFrEF
间歇训练	1	1	1	0	0	0	0	HFpEF+HFrEF
	11	14	12	0	0	0	0
	0.487535	0.387812	0.465374	0	0	0	0
耐力训练	0	1	0	0	0	0	0	HF
	0	1	0	0	0	0	0
	0	1	0	0	0	0	0
数字心脏康复	1	1	1	0	0	0	0	NYHA I-Ⅲ
	1	1	1	0	0	0	0
	1	1	1	0	0	0	0
水上运动	0	0	0	1	0	0	0	NYHA Ⅱ-Ⅲ
水上运动	1	1	0	0	0	0	0	HFrEF
水上运动	1	1	0	0	0	0	0	NYHA I-Ⅲ
水上运动	0	1	0	0	0	0	0	HF
	2	3	0	1	0	0	0
	0.5	0.375	0	0.375	0	0	0
吸气肌训练	0	1	0	0	0	0	0	CHF
吸气肌训练	1	1	1	0	0	0	0	HFrEF
	1	2	1	0	0	0	0
	0.5	0	0.5	0	0	0	0
有氧	1	1	1	0	0	0	0	HFrEF+HFmrEF
有氧	0	1	0	0	0	0	0	HF
有氧	1	1	0	0	0	0	0	HFpEF
有氧	0	1	0	0	0	0	0	CHF
有氧	0	1	0	0	0	0	0	HFmrEF
有氧	1	1	1	0	1	0	0	HFrEF
	3	6	2	0	1	0	0
	0.5	0	0.444444	0	0.277778	0	0
运动游戏	1	1	0	0	0	0	0	HF
	1	1	0	0	0	0	0
	1	1	0	0	0	0	0
阻力	0	1	0	0	0	0	0	HFrEF
阻力	1	1	1	0	0	0	0	NYHA I-Ⅲ
阻力	1	1	0	0	0	0	0	HFrEF
阻力	0	1	0	0	0	1	0	HFrEF
阻力	0	1	1	0	0	0	0	HFrEF+HFmrEF
	2	5	2	0	0	1	0
	0.4	1	0.4	0	0	0.2	0

## Sheet: Sheet10
干预措施	结局指标	平均值	文献篇数				干预措施	结局指标	平均值	文献篇数
不指定（康复训练）	心肺功能	0.46875	6				1	1	0.46875	6
不指定（康复训练）	运动能力	0.46875	10				1	2	0.46875	10
不指定（康复训练）	生活质量	0.304688	3				1	3	0.304688	3
不指定（康复训练）	炎症因子	0	0				1	4	0	0
不指定（康复训练）	中医症状评分	0	0				1	5	0	0
不指定（康复训练）	心理状态评分	0	0				1	6	0	0
不指定（康复训练）	其他（有效性、不良事件、死亡率、入院率、发病率）	0.21875	2				1	7	0.21875	2
传统功法	心肺功能	0.6	6				2	1	0.6	6
传统功法	运动能力	0.8	8				2	2	0.8	8
传统功法	生活质量	0.7	7				2	3	0.7	7
传统功法	炎症因子	0.1	1				2	4	0.1	1
传统功法	中医症状评分	0	0				2	5	0	0
传统功法	心理状态评分	0	0				2	6	0	0
传统功法	其他（有效性、不良事件、死亡率、入院率、发病率）	0.1	1				2	7	0.1	1
混合性运动	心肺功能	0.486111	28				3	1	0.486111	28
混合性运动	运动能力	0.329861	38				3	2	0.329861	38
混合性运动	生活质量	0.486111	20				3	3	0.486111	20
混合性运动	炎症因子	0.117188	3				3	4	0.117188	3
混合性运动	中医症状评分	0	0				3	5	0	0
混合性运动	心理状态评分	0.117188	3				3	6	0.117188	3
混合性运动	其他（有效性、不良事件、死亡率、入院率、发病率）	0.304688	9				3	7	0.304688	9
间歇训练	心肺功能	0.487535	11				4	1	0.487535	11
间歇训练	运动能力	0.387812	14				4	2	0.387812	14
间歇训练	生活质量	0.465374	12				4	3	0.465374	12
间歇训练	炎症因子	0	0				4	4	0	0
间歇训练	中医症状评分	0	0				4	5	0	0
间歇训练	心理状态评分	0	0				4	6	0	0
间歇训练	其他（有效性、不良事件、死亡率、入院率、发病率）	0	0				4	7	0	0
耐力训练	心肺功能	0	0				5	1	0	0
耐力训练	运动能力	1	1				5	2	1	1
耐力训练	生活质量	0	0				5	3	0	0
耐力训练	炎症因子	0	0				5	4	0	0
耐力训练	中医症状评分	0	0				5	5	0	0
耐力训练	心理状态评分	0	0				5	6	0	0
耐力训练	其他（有效性、不良事件、死亡率、入院率、发病率）	0	0				5	7	0	0
数字心脏康复	心肺功能	1	1				6	1	1	1
数字心脏康复	运动能力	1	1				6	2	1	1
数字心脏康复	生活质量	1	1				6	3	1	1
数字心脏康复	炎症因子	0	0				6	4	0	0
数字心脏康复	中医症状评分	0	0				6	5	0	0
数字心脏康复	心理状态评分	0	0				6	6	0	0
数字心脏康复	其他（有效性、不良事件、死亡率、入院率、发病率）	0	0				6	7	0	0
水上运动	心肺功能	0.5	2				7	1	0.5	2
水上运动	运动能力	0.375	3				7	2	0.375	3
水上运动	生活质量	0	0				7	3	0	0
水上运动	炎症因子	0.375	1				7	4	0.375	1
水上运动	中医症状评分	0	0				7	5	0	0
水上运动	心理状态评分	0	0				7	6	0	0
水上运动	其他（有效性、不良事件、死亡率、入院率、发病率）	0	0				7	7	0	0
吸气肌训练	心肺功能	0.5	1				8	1	0.5	1
吸气肌训练	运动能力	0	2				8	2	0	2
吸气肌训练	生活质量	0.5	1				8	3	0.5	1
吸气肌训练	炎症因子	0	0				8	4	0	0
吸气肌训练	中医症状评分	0	0				8	5	0	0
吸气肌训练	心理状态评分	0	0				8	6	0	0
吸气肌训练	其他（有效性、不良事件、死亡率、入院率、发病率）	0	0				8	7	0	0
有氧	心肺功能	0.5	3				9	1	0.5	3
有氧	运动能力	0	6				9	2	0	6
有氧	生活质量	0.444444	2				9	3	0.444444	2
有氧	炎症因子	0	0				9	4	0	0
有氧	中医症状评分	0.277778	1				9	5	0.277778	1
有氧	心理状态评分	0	0				9	6	0	0
有氧	其他（有效性、不良事件、死亡率、入院率、发病率）	0	0				9	7	0	0
运动游戏	心肺功能	1	1				10	1	1	1
运动游戏	运动能力	1	1				10	2	1	1
运动游戏	生活质量	0	0				10	3	0	0
运动游戏	炎症因子	0	0				10	4	0	0
运动游戏	中医症状评分	0	0				10	5	0	0
运动游戏	心理状态评分	0	0				10	6	0	0
运动游戏	其他（有效性、不良事件、死亡率、入院率、发病率）	0	0				10	7	0	0
阻力	心肺功能	0.4	2				11	1	0.4	2
阻力	运动能力	1	5				11	2	1	5
阻力	生活质量	0.4	2				11	3	0.4	2
阻力	炎症因子	0	0				11	4	0	0
阻力	中医症状评分	0	0				11	5	0	0
阻力	心理状态评分	0.2	1				11	6	0.2	1
阻力	其他（有效性、不良事件、死亡率、入院率、发病率）	0	0				11	7	0	0

[truncated: 2 more sheets: Sheet11, Sheet12]
